# Supplementary material for: Antennal Transcriptome Analysis of the Chemosensory Gene Families From Trichoptera and Basal Lepidoptera
Source: Front Physiol. 2018 Sep 27;9:1365. doi: 10.3389/fphys.2018.01365 (PMC6171000; doi:10.3389/fphys.2018.01365)
Supplement: DATA SHEET S1 — Sequences (DNA and protein), length details, and expression levels of the chemosensory genes identified in Rhyacophila nubila. [file Data_Sheet_1.xlsx]

## Sheet: ORs
Name	Unigene name	OR DNA seq.	OR protein seq.	# Amino acids	OR status	FPKM female	FPKM male
RnubOrco	CL5330.Contig1	ATGAACAAATTCAAAGTCCACGGTCTCGTGGCAGACCTGATGCCCAACATCGTCATGATGAAGGCGTTCGGGTTCTTTCTTTTTAATTATTATGCTGATAATGGTGCAATTTCTGTGCTGATCCGCAAAATATACTCTTCAATACATCTGGTCCTCATCATGGTACAGTTTGGAGGTATCGTAGCCAACATGGCTTTACAGGCGGTCGACATCAACGAGCTCACTGCAAACACAATCACAGTTCTCTTCTTCTCACATTCCATCGTCAAGTTTGTCTTCTTTGCTGTCACATCAAAGAATTTTTACAGGACACTTGGTATATGGAACCAGTCAAATACTCATCCTCTTTTCGCGGAATCCGACGCCAGATATCACGCTCTGGCTGTTACCAAAATGAGA…	MNKFKVHGLVADLMPNIVMMKAFGFFLFNYYADNGAISVLIRKIYSSIHLVLIMVQFGGIVANMALQAVDINELTANTITVLFFSHSIVKFVFFAVTSKNFYRTLGIWNQSNTHPLFAESDARYHALAVTKMRRLLYAVTLGSILTVVAWTTITFFGESVRLTKDRETNETITEEVPRLPLKSWYPFDAMGGTPYMGCFAYQIYWLFFALMHANLLDMMFCSWLIFACEQLQHLKSIMKPLMELSASLDTYRPNTGELFRASAGSQTQLISPDDMKSSESLDVDLRGIYNNRQDFGMNFRTGSTLQTFGNNGVNGANPNGLTKKQEMLVRSAIKYWVERHKHVVRLVAGIGDTYGTALLFHMLISTITLTLLAYQATKIAGIDVYALTVLGYLFYTLAQ…	481	Full length	42.34	142.78
RnubOR1	Unigene4941	ATGGTAGCACATTTTACTACAATTATGAAAGGAATCATAGTACAACAAATTTCAGTGGGATGTTGGCCGATTGATAAGGGGAGCGAATTGAAAAATAAAATTTACAGAATTTACGCATGGGTTATTCTGATTTTGTATACGATAAAAATAATTCTGGAGTTTACGTATATTTGTGGTCACACGGGAAACGTTTTCGTTTTGGGTGAAATGTTTATAATATTTTTTACCGGAGTATTGTTTCAAATAAGGATATTGAATATTTTTTATCGCTCCGTGGATTATCAAAATCTGATGATTTTCTTCAGGGATAAAATCAGTCTAACTGAGTACTGGGATCCATCGAAGAAGTCAATGAAGATTGCCATGGATCAGGAACGTGAAGCCAAATATTTGGTTATG…	MVAHFTTIMKGIIVQQISVGCWPIDKGSELKNKIYRIYAWVILILYTIKIILEFTYICGHTGNVFVLGEMFIIFFTGVLFQIRILNIFYRSVDYQNLMIFFRDKISLTEYWDPSKKSMKIAMDQEREAKYLVMLFTVMFTFGYFIFFILTVYMNFISGSYEKDSDVPMLSPFTLALPFDTQFNKVNWSFTYVAECIFGYICLGSVLCQDVMLCYIILHVIGHLKIMVCKLKQLHVISKSLDEHYDDLYDMEQIRDMKDVEKSWTEYSEEDENFIYAKMIDCLLHHALILRFFSDMQNVFGLIFFTNFLYDVSCICLLGFQMTSALIYTVIRFSLFFMGAVARLIMICYYCDQLAAESRKLCEAVYCSNWPSLSARCKSSLYFFLMRTQIPLQFSAMGFL…	425	Full length	4.18	1.43
RnubOR3	CL3600.Contig1	ATGGGCGAAATTTTCGTCGATATCCGGCAATCTTTCGAATTAAACTTTCGCGTGCTTGCGGTATTCGGGATCTGGCCTCCCGATTCTATCCGGGATACTTGGAAAGTTTACATTTACTATGCGTACTCTTTTTTCGCTGTAAATTACTTTTTTATCGGATATCTACTGTCGGAAATCATCGATATTATTATGGTATTCGGCGACATTGAAAAGACAGTAGAAGCATCGTTTTTATGTATCACGCATCTTGGTCAGCTGCCAAAGGTAATCAGCTTCATTGCCAGAAATCACCGGATAAAAAGAATAATCGATCAATTAAATGATCCGATTTTCAACCGGGGAATCCCAGAACATGCTCCATTCCTTGAAAACAGCAAAAGGATTGTGAAAAGGGACACC…	MGEIFVDIRQSFELNFRVLAVFGIWPPDSIRDTWKVYIYYAYSFFAVNYFFIGYLLSEIIDIIMVFGDIEKTVEASFLCITHLGQLPKVISFIARNHRIKRIIDQLNDPIFNRGIPEHAPFLENSKRIVKRDTRIFLFLSSSTVMLWAVFPMLDKTISNWTLPLKAWYPFDAMKPVTFQLIYFYQISSVLVDALSNVSKDTVASGLMALTGGQLDILRYDLAKIWPRTQIADKTSNPVTMKKISYNEIKTTEEDKQMTKDLIKCIEHHQAIISFIVEQEEVFSIGVTSQFVAGVVVICITAFQLTLVPWSLYYFSMVLYQTCMLVEIFLYCYHGNEIIVKSSMVLDAAYETSWYERGTNFRQILDIFMTRCRIPLQVNAIKIFSLSLTAFVSILRSSYS…	410	Full length	7.29	11.34
RnubOR4	CL99.Contig1	ATGAGTTCGGAAAAAAAGATATCTTCAGATGCTTCAACGAAGGATTTGCAAAATGACTTCAAACTAAAACCGCTACATGAGATGTTTTCTTATATCAGCTTTGCAATGTTATGTGGCGGTATATTACCGCACTATACGTATCTGCGTTTCTGGAAAACATACACCATTTTTGTAGCCGGCTATATTTTCTTGACTTTCGTTTTAATCATACATTGTGTAACTATTGATATTAAGATGCGAGATATAACTGATATCATTCGACAAATGACCATTATAATACCATTACAAATTGTATTGACAAAAATACTACTAACACAATATTACGGCGGTGTGCTGGCAAGTCTTATCGAAGAAATAAACGGAGACTATGAAGAAGCAAAAAAACTACCGCATTATTTG…	MSSEKKISSDASTKDLQNDFKLKPLHEMFSYISFAMLCGGILPHYTYLRFWKTYTIFVAGYIFLTFVLIIHCVTIDIKMRDITDIIRQMTIIIPLQIVLTKILLTQYYGGVLASLIEEINGDYEEAKKLPHYLRKIIENGAKEGKIAQKIWVVTAFLVAYSFPFQAFILMLYKNLTINTTQRIMVHEFKIPFFEDMKYTFPVYEIVAIFSTGVTFFCQMVFLGFDGFCLILFTHCIAQLKALQMKLKQLFKNMDGFDEELIQHRLNNIVEHHSKILRFCDRVQTLLSIFFFNLVILTSMQLCVTGFQIMESLESKEIKIEFVIFTLGTVVQVYLPCKYGTILSDASLDVGDAAYFSGWESIPNKKFRMTLVFIIMRSQTPILLTAVGMVPVNISSFSSI…	426	Full length	4.61	1.59
RnubOR5	* CL5118.Contig1	ATGGAATTATATCAAAGCAAACTTTTATCGTTCAGAATTTTTGATATTTTCAATCCAAGTATTGCTGACGGTTCATTCAAGTTGACATCTTTCAGAGAAACATTCACGAAGACATGCTTGGGAATGCTTTTGAACGGAGTGTACCCTGGTCATCAACGCGTCGTATCTTCGATTTGGCTTATAACCAATTATCTACTTCAGACTACAGCTATCTCAATTCTTCTATACACAGCTGTCTTCGATTTAAAAAACGGCCACTATTCTGATGCAACACGTCAGCTGTCAATATTTTTCTTATTGGTAAACATGTTAATAAAAATGACGAATCTTTGGTATCACAGAAAGAGAACTGCATCTCTTATTGATCGACTTAATTATGATTATAAGAAAGCGAATAAC…	MELYQSKLLSFRIFDIFNPSIADGSFKLTSFRETFTKTCLGMLLNGVYPGHQRVVSSIWLITNYLLQTTAISILLYTAVFDLKNGHYSDATRQLSIFFLLVNMLIKMTNLWYHRKRTASLIDRLNYDYKKANNEFNEVEQNIIKKYVISGIFVQNVWCLMVGFVGSIFPVSAILIMTHSAFFDTVVTKRMAFYCLLPWLDEIKYDTPLFQLFFVYELFLSISCSLLYMGFDPLIPIFSLHICGQLELVNERLKKVFRKNIDILETRQRISAIVEHLQEIYRYSEDVNTVSTSVYEAIFSSTPFLSTAAAFQTFSCLKTGQLPYEFAFFFIATVVHIFIPSYYGDLLLEKSLSVCQAVYDCNWECHADKSACRTLSIVMLRAQRPLQLSTMFKPVSLMLF…	418	Full length	2.73	1.29
RnubOR6	CL3617.Contig2	ATGGTAAAAATCGAGAGCAGACGAAAAGGTCGAACCACGAAGAGCGAGAGAAAACGCTTATTTGAATTCCAAAAGAAACTTACAAAATATGTCGGCATTGGCATGTTCAAAATAACCGAAAATGGCGACTACGACAATTTTCCGCACCGTCGATACAGGATCTATTCATTGGCCATTGTGACCCTCATACTATTCCTTTTTATCGCTTTGGAGGTGGTCGAACTATTCAGAGACGCGTCAGACTTCGAAAGACTCACTTTTCAGATGTCATTGATACCGAGCCAAATATTAAATATAATCAAAACACTTTCGATGATGTACTACCACAAGAAAATCACCAATTTAATTACGATATTAGAAAAATCAGCTACAGATATATACGTGTCAAGTTTTCATATA…	MVKIESRRKGRTTKSERKRLFEFQKKLTKYVGIGMFKITENGDYDNFPHRRYRIYSLAIVTLILFLFIALEVVELFRDASDFERLTFQMSLIPSQILNIIKTLSMMYYHKKITNLITILEKSATDIYVSSFHIIKTDKNCLFLSKLYTVILVMCVLYFATPSLQTIYSKNTYFYDNKTITSVLIKNRLPVSTYSPFKINDEFTFCIMLFYQMFTLIYQSFIVCTNDCFAASILMHISCQFITVQLMMKNIHRNAIYYLRSKRLEKNSYEHTDRSGRMKLNYFDFDKTKFAFYVSNITDEKLLEECRFIINNRNTSFSEFSSDEISESMEIFLIDAVKLLEMTIECMKEFEYIFRHGFFGQIITSVIVICLSFYPLVGMKDADCIKLVGGSLMMMVFMPQ…	485	Full length	4.70	3.27
RnubOR7	Unigene6755	ATGTGGACCGATTTACCCCCTACAGCTAGACGTTTTTTGGATAAATATTACACCAACTCTCATGCCCTGATGATGTTTGAAATCAGAGCTCTGCAGTGGCTGGGCTTACGAATTCCGCATAAATACAAGAACCATCCGCTTTACTCGAAACTCTACAAAGTTTATCAATACTGTGTCATATTCTTTATGACAAGTTTCTTGGTGTCTTCTGTGGGAGATTTATACGTAATCAGAAAGGATATCATCCTCGTCGGAGAAGGTCTTTTTGTCGTGGTGGCCATAATACTGATTTTGTGCAAATCGTTGATTTTCTTCACGAGGTTCGACGATGTGGTAAAAATGGGTGAAGATATGACGGTGATATTTATAACGACAGACGCGCAACACGACAGAGCCAAA…	MWTDLPPTARRFLDKYYTNSHALMMFEIRALQWLGLRIPHKYKNHPLYSKLYKVYQYCVIFFMTSFLVSSVGDLYVIRKDIILVGEGLFVVVAIILILCKSLIFFTRFDDVVKMGEDMTVIFITTDAQHDRAKYRHIQDKYTLLESLISGWFHVLSYLLGMAFMFVRSSNNLPLRALYPFNISTTPGHEIAFIYQAIVIFYSLNMIAVMDGLACIYWHQISMHLLIISNELRDIEEYCKKRCDGRCDFKEKMHERLGLIIMRHQHILELSEQLAEWTSPALQAQVFASNFMICLTGFEVALTLGDWAVCSKFVMQMNSSLLQLLLWCFYGENVQTNSLKISDAVSEIPWYRVDGNFAKTIGLILARSQRPVIMKAGILYELNLETFLSVLSSAYSYFTV…	408	Full length	2.74	3.10
RnubOR8	* Unigene4304, Unigene24774, Unigene26227	ATGTCAATATTTCAACAAATAAAAAAAAGGAATTGGCTGGGAGAATCTTCATTAAAAACTCAAATAAAAATACTGTCATTTCCTCTAGTAATATTCTTTGGTTTATGTCCATTCGGTGAGCAAACTAAAGCAAAAAAGCTCTGGAGTGCTTTTTCTTGCCTGCTTTTCATATACACGTTCATAGGAGGAGCTTTTTGTCATTTGTTCTACTACGAGAAAGAAAAAGCGATTATGATGCAAACGATTTGTATATTTTTTAGTGGACTCACGTGTACAATTAAATCAATTTGGCTTATCACTTCCAGAGATAAGATATCACAACTCTTACAAAGATCTGAGAGAGATACCGAGACGATTCTACCTGATTCGGACGAAGATTTAATAATGAGACGGAATATG…	MSIFQQIKKRNWLGESSLKTQIKILSFPLVIFFGLCPFGEQTKAKKLWSAFSCLLFIYTFIGGAFCHLFYYEKEKAIMMQTICIFFSGLTCTIKSIWLITSRDKISQLLQRSERDTETILPDSDEDLIMRRNMKSTKIITIVFVACLSLACIFLFLDNIIRSDHIMPDLSITLPGLHPKYQSPNYEATYFILLYTGVFGCVTTCTNNIVYLTLITHVKSEMLWLRKCANLRKFTHLKAIKFYLEKKNVRIRTDALKTTPRTASEMLDLKMFYLVLKHNDVIKYIKIMRKLYSRTLGAQFLAVLCCMGAILCQVDTSSLTLNAVVVLNAFGDVVFYCHFAEGLVGTGDSFNCKGWEDLPIRSRRSVIMFFIALDRTLALDAGGFYMLSHESLMDIIQKAY…	407	Full length	1.85	0.27
RnubOR9	Unigene4706	ATGGACGAGTCATCAAAGTTGAGATTAACAGAAAAATATTTAAAATATCCGTTATTGATTCTCAATGTTTTCGGCTTGTGGAACCAAAAAACTCGCCCGAGTATTTATTTTATTTACTCTTTCTGCGTAATATTTTTTACTCAATATTTATATGCATTGTTTCAAATAATTTATATGATAAATGTTCTCGGAGACATTGAAAAGATTGCAGAGGCTTCATTTCTTTTATTAACACAAGCAACGTTATGTGTTAAAATTCTTCTTTTTACATGGAAAATGCGAGGAGTTCGTCATCTGACCTTATTTATGGATAGTGAATATTTTCTTCCTCAGAAAGAAGCACACTGGTCAATAGTAAACAAGAGCTCATTCACGCAGGTTGGCGAGTTTTTCCTTTTC…	MDESSKLRLTEKYLKYPLLILNVFGLWNQKTRPSIYFIYSFCVIFFTQYLYALFQIIYMINVLGDIEKIAEASFLLLTQATLCVKILLFTWKMRGVRHLTLFMDSEYFLPQKEAHWSIVNKSSFTQVGEFFLFAAMSTFTIALWAIFPLIDAAPEERVLPFKAWYPLPAETSPYYEILYFYQIAGIWFSALINVSIDRLSTAMTALGCAEVEILKDNLINIEVYASEEMSIADKSDSFTKKTNLLKKALSVSYEEGIYAQNVNNRMKSVDDNIEKRLNKCICQHQHIVRFVGDVEANFHFGILAQFAASVGIICVTGLQITLVNPASLKFVTKISYLIAMLAQLFFICRIGNDISFISAGLVEAAYGSPWIDRRRPFHTTLLIFMERLKQPIITKAGFF…	427	Full length	2.82	1.87
RnubOR10	CL2196.Contig2	ATGTTCCAGAATTTTTTGTCATTTTTTCACAAAAAGGCTTTTGACGATAACGCAAAAAATGTGAAAGCTTACGATTACCATTTTATGATCAAATACGCTCTCGTTTTAAACGGAATATTTTTCAATAATCGTTCATCGTTTTTAAGATATATCCCACCGATATTTTGGGTGTCATATTCATTCACCGGAGTGATTATTATGTCCTTACAAATTTATCATTGTTACATGATCAATGACATTACTGAATTCTCTGAAAGTTTGAGCTACGTTCTAGTGTTGAATATACTTATCATACAAGAAGTTCTGATGATAATCCATTCCAGGACAATCGATACTATCGTAGACTTTCTTGAAGCGGATTTTGCTGAAGTTGATAAGCTTTCCAAAAAACATAGGGAG…	MFQNFLSFFHKKAFDDNAKNVKAYDYHFMIKYALVLNGIFFNNRSSFLRYIPPIFWVSYSFTGVIIMSLQIYHCYMINDITEFSESLSYVLVLNILIIQEVLMIIHSRTIDTIVDFLEADFAEVDKLSKKHREKFYANQKSIWKLTVIWYIIMFVTVMSFWLKTFFELLYQSLFAEKYEGQVRPLMFKLWLPYDDVSRSPIYETFFVLQYGIVTTVAIILCPYIGILMQFFGHAMGQLDLIILDFDGIFNFQELEKIQCEITSAMKHSEIRKRIGNIVNRHNKVYKFCDLVTSIFGPALIYQILMTPVELCITGFQIVESLENGTLPVLFTIIFFSALLQVLVPCAIGSKLSEKGYEARKACYACEWERYQDNVVVKKDIQIFLMRADRELSINALGVF…	438	Full length	2.82	2.81
RnubOR11	CL5986.Contig1	ATGGCAGAATTAGAAGAAAGCTTAGAGCCTGTTAATGAACCAAACAAGATATCGAAAGAAAAAACCAAACCAGATGTAAAATTTAACGATGGTTTTGATGCTGTTAATAGATTTTTTAATTGCTGTGGAATGTGGGACATTTACAAGCCGAAATTTACTAGGAGTAGAGGTTACTATCGCTTACAAAGGATTTATTACATATGTAGCGTTGCAAACTTATTTCCTCTTATGGTTGGCGAATTTACATATTTGGTGATGTCATTCCGTACCGATGAAGACAGGTTCTTGGAGACAGTGGACATGCTACCGTGCTTTATTCTGAGCGTCTTTGCATATCTGAAGACCGGGATTCTCATTACCAAACGAGACAAAGTGAGATCACTTGTGGTAGACCTTGAG…	MAELEESLEPVNEPNKISKEKTKPDVKFNDGFDAVNRFFNCCGMWDIYKPKFTRSRGYYRLQRIYYICSVANLFPLMVGEFTYLVMSFRTDEDRFLETVDMLPCFILSVFAYLKTGILITKRDKVRSLVVDLEKIWPDSDEKEVKKIVRDNMSVAKKFCVIYMTMTNAISTTYPCLPLAGIAYNCIMRYIFHRDYKWNDRASMPYIIWYPFDWTPLKVYIPTYISQIFAGFWVSSCVCSTDCFFCILVSQVCMHYQLLQRNIENITKNTSISEQEKLKNIVEYHNQLYSFSERIEEIFSATLYVNFASSSLMICIELFSISIAPMPLALKYALFLGSSVGQIFLMCIYGDKLIEESGKVSESAYNSDWTTGSRSLRHGVLMLMTRARKPATVSLLGFTT…	428	Full length	25.48	180.89
RnubOR12	CL3552.Contig1	ATGGATAACGGTGAAATCACGAATCTCCTTCTATGCAAAAATCTGTCTTCTTTAGCAATATTTGGCCTTTGGCCATTTCAAACACACGATTTTTTAAACAACAAAATACTACGGCGAATCCATTACACATATGGATTAATTTTATACTTTGTCTTTTTCACGTTTCTCGTCAGCGAATTCATTGAGTTGGCAAACGTCTGGGGTGATCTGGAAGACATGACCACGAACATGTCAGTGTCTTGTTTGTATACATTGGGAATCATGAAAATTTACTCATTCTTTGGACACCGTGAACAATTGAAGTCTTTACTGTCAAGAATATCATCAGAAGAAGTCAATGTTTTGAGATTTCACAGCGAAGAAATTAAACAGATAATGTACACTTACGTAGCCAGAGCT…	MDNGEITNLLLCKNLSSLAIFGLWPFQTHDFLNNKILRRIHYTYGLILYFVFFTFLVSEFIELANVWGDLEDMTTNMSVSCLYTLGIMKIYSFFGHREQLKSLLSRISSEEVNVLRFHSEEIKQIMYTYVARARKVTYFFWTLTASTILVFFLIPPVEYRFSSNYHKVFENGTEFWSYSRPMIFSSWFPFDKYAPINYWLAYVYQVFMGSVGAAYQAIWDTFIVSMMIHSIGQLQILQKTLEDMTNDDSTIQSLLLQQNKLESSFENADNDYVLYRKSTDEIRHNKLVRCVVHHRYILSYTKDLNAILSPVMMLYFMVCSLMLCAIGFQASLYGFSLRLCFMIEYLMAMMIQLLLFYWHGNEVIYESGKLLVATYSCGWYNENNRFKKSLWIMREGVKL…	440	Full length	2.14	2.16
RnubOR13	CL5793.Contig1	ATGACTCAAGCGAAATTGTCTACTCGATATTTCGGCTTTCATTACAAGGCTCTACGCATGTTAGGCATTGGGAAATTTCATAATACTGAAGACAATAACTTCGATAATTATCCAACTATCAAATATACGGTTTACGGTTTCATTTGCACTGTTGTAATTTTAATTGGATATACTTGTTCTGAGACAGCTTTTGCTATAAAAGCTTGGGAAAATAAACGCGAATCGAGCCTACAGTTTTTCGCTTTTACTTTAGTCGGAGTACATATTTTTGCATCGATAAAAATACTAATTCTAATAAAAAACAATAAACTAATTCAAAAAATCGTACGTGTTCTTGAAATTGATTCAGCTAAATTTAATGGAGACCCAAAAATTTTAGCACAGTCAGTAAAATTTACG…	MTQAKLSTRYFGFHYKALRMLGIGKFHNTEDNNFDNYPTIKYTVYGFICTVVILIGYTCSETAFAIKAWENKRESSLQFFAFTLVGVHIFASIKILILIKNNKLIQKIVRVLEIDSAKFNGDPKILAQSVKFTKIVTGFFVVMGEITILFMAIHSITVDFERKRLIRVSNYTLNLRRDTPFTAYVPWNTDDDWPYVAGFIFCVGGMFWVGTTLIICDTMVASIMTHISGQFRMVQKVVENIGDKALDILTQKMNTDKFQRTLNTNFQTQKEKQRVSFSLKDSNYLNFDKDEYQMRKDRVMMYFTDDDFDVAITYCMKEAIEYHQLIIEITTDLQAAYNKAFLCQTLSSFYVIGLILVQTAQDVTNIYSLRFFNTIGFLASILWQLFIQTYSANEITIEA…	471	Full length	5.93	2.87
RnubOR14	Unigene6861	ATGAATTCTATTAACATCTTTTATAAACTCTTCGTGAATTTTATAAGTGTTCATATAACAGTATTTTCAATGGCGGATTTGTACTTCAGCTGGGATGGAGATGTTTTTCATCTAACGTTCAATATGATAAACACCGTCATATATATTATGAACACGACACTGCTAATATACTTTCAGGTTTACTGGAAAGATTTGGATGCCCTGTTAAAGAGATTGGACAAAACCTTCAAGTTCGAATCGGCACCAGGTCTGACTACCCTCAACATGAAGACATGTTTCAAGATGGCAAGACGATACAGCCTTACGTTTTCCATTTCTTGCATCCTCAGCGCAACTCACTGGGGAGTGATGCCTTTGATTAAGCCTTCTGAGGATGGTGTTCGCCTTCTTCCATTGAAG…	MNSINIFYKLFVNFISVHITVFSMADLYFSWDGDVFHLTFNMINTVIYIMNTTLLIYFQVYWKDLDALLKRLDKTFKFESAPGLTTLNMKTCFKMARRYSLTFSISCILSATHWGVMPLIKPSEDGVRLLPLKIWYPINVQVTPCYEIAYTTQMFGQIMVAIGFANFAILYMSECILICGQFDILCCSLRNIRFTALLSRGFKAEDLVSLVGYQRSGPNRCTLPEDEMGKYFCGNAKVNDPLLKVVDSEVIFEPSLKEDSSDDGEIDNIEIDPYEAYDEEVISAIKGCAVHHQEILDYCESFKKFCSPISFVKMLQITLLVCFVMYSFSVSFQITILEYGTLTCVDLFLLCYFGNEIMLRSSKVSFAVCGGPWHILSPKARKYLIPILMRTNRPVSFTG…	434	Full length	8.89	14.20
RnubOR15	Unigene6072	ATGAGTGAAGCAGAAGTCATTGAAGTTACGTCTCCTGGTGAGATTCCATCTATCAAAGATGAGTTTGCAGAAACATTAAAGTTGACTGAAATGGTCCTTCGTTGGATTGGACTACGCGTGATATACCCAAAGCGCCCTCCTGGTATAATAGCATACCTGAAACACGAGTGGCTGTACAACGTCTCACTGATTCAACTATCAATAACAGTCATTGGAGAGGTTATTTATCTCATCAACGCTTTAGGACAGAGCTTCTTGGAGGTTACAGCACTGGCTCCTTGTATTGGATTTTGTGTGCTCGGAATATGTAAGATGTATGCAGTGTCGAGTAAGCGCCATGTGGTTCAAAAGCTTGTTGAAGAATTGGAAGGTATGTGGCCAAAAGAACAAAGGTCACTA…	MSEAEVIEVTSPGEIPSIKDEFAETLKLTEMVLRWIGLRVIYPKRPPGIIAYLKHEWLYNVSLIQLSITVIGEVIYLINALGQSFLEVTALAPCIGFCVLGICKMYAVSSKRHVVQKLVEELEGMWPKEQRSLSRDEIVKSSLKRVRSTTSFFFWLYVVLICFFNMDPLIVMATDLITTGTFSRGLPYFVWYPFDEFRDGVYQLVFIYQVWSGFIAAIATVGPDCMFQVSCSHICMLLKLLQEELLHIIPNPEIEKSNDRVKNEEKNYDQLKSIIHRHQNIIKLSNDMETIYSFGTLVNLVGGSFIICLVGFQATASDTKQLIKFSLFLSSSLVQVLILSWYGNNLQETSAGLGYAAYNCKWYLASPQFNLMLRILFLRSQRPLTVTAYKFSQISLNTF…	421	Full length	38.75	58.07
RnubOR16	CL84.Contig1	ATGGTTTCATTTGAGGAAATGTTTGTTGTAATCGACAAGACGCTTCGCGTTGTTGGCTTGAGTGGAATTTACCTTAAAAAAAGTCCGTATTCACCCAAATTTAATCTCATTCAATACATTTTTTTCGCTTTCGGATTTATCCACATGTTACCTTTAATGACAGGTGAGATTGTATACGTAATTAAACTTATGATCGACCAGAACGGAAGTGAAAAATTCTTGACAATAGCGGAAATTATGCCCTGTTTTATAGTAAGCTTTTTCAGTGTTGTAAAATCATTTACGATGGTATGGAAGAGAAAGATGATCAGAAATCTTGTGGAAGATTTCCGAATTATGTGGCCGAATAGTAAAAATGTCGAAATAAATGAAATAATTTCGCAATCGATGGTTCCAACA…	MVSFEEMFVVIDKTLRVVGLSGIYLKKSPYSPKFNLIQYIFFAFGFIHMLPLMTGEIVYVIKLMIDQNGSEKFLTIAEIMPCFIVSFFSVVKSFTMVWKRKMIRNLVEDFRIMWPNSKNVEINEIISQSMVPTKQFCWVYTVVTNVLSLVYNIFPLIVMLFTYKKHGHAPMLLPYYIFYPFDWASSPGVYAITYTSQFYAGVFTTTAVSSVDCFFCLMVAHLCMHFQLLCRDIGKIPHTDYKGTKIENQIIHYRLKMVVIYHNKLIRLCRQVEAIFSFLLLLTFVSSSLMICMLTFSITVSPPARIVKYLLFLSSSMTQILMTSWYGNKLIEESNQVASAAYNSDWAGADCDLESRRTLSRGVLMLQTRASRQLAISAMGFSNISLSTFSSILSAAWSY…	412	Full length	10.39	9.70
RnubOR17	Unigene10951	ATGGAAAAAGTTACATTTGATGAAATGTTTGTTGTAATCGACAAGGCGCTTTATGCTGTAGGTCTGAACGGAATTTATCTTAAAAATTCACGCAAATTCAAACTTTTCCAATACTTGTTTTTCGCTTTCGGAATAATTCATATGATAAATTTAAAGACAGGTGAATATGTATACTTAACCAAACTCATGTTCGATCAGAACTCGACTAATGAAGAAAAAAATTTAACAGTGGCGGAGTTCCTGCCATGTAGTATTGCAAGTTTCTTCGGTCTCGTAAAATCATTGACGTTGGTAATCAAAAGGAAAATTATTAGAAATCTAGTGGAAGATTTTCGAATTATGTGGCCGAATAGTGAAAATGTTGAAATAAATAAAATAGTTTCACAATCGATGATTCCA…	MEKVTFDEMFVVIDKALYAVGLNGIYLKNSRKFKLFQYLFFAFGIIHMINLKTGEYVYLTKLMFDQNSTNEEKNLTVAEFLPCSIASFFGLVKSLTLVIKRKIIRNLVEDFRIMWPNSENVEINKIVSQSMIPTKQFCRVYTVVTNVLSLVYNIFPLMVMFFTYKKHGSTEIFLPYFISYPYDWTTPKAYPITYISQFYAGKKVFPYSLQFMYFH	215	Missing 3'	0.59	7.14
RnubOR18	CL2062.Contig1	ATGGAAGCTCCTGGAGAATCTCTAAAAGTTGACCACGTACCAACTTTTAATGAGATTTTTCAAGTCATAGATTTTACTTACATTTCTATTGGACAAGCTGATGTGTACAGAAAGAAAAAAAGACACTCTCCGCTGTACGAGTCTACCCAAAAAATTCTCTACGGAATCGGATTTCTAAATTTATTTTATTTGATTGTAGGTGAATGTTTGTATGGCATCAACGTAATATCAAGCATATCAGTCGCAAACTTTCTTTATTTCACTGAGCTAATGCCGTGCTGTATACTAAGTTCATACTGTCTGATGAAAACACTTGTAATACACATGCGAAGAAATCAGGTGGGCAAAATATTCGAAGAATTGGAGGAAATGTGGCCGACGGATAACCCTGAATACCGG…	MEAPGESLKVDHVPTFNEIFQVIDFTYISIGQADVYRKKKRHSPLYESTQKILYGIGFLNLFYLIVGECLYGINVISSISVANFLYFTELMPCCILSSYCLMKTLVIHMRRNQVGKIFEELEEMWPTDNPEYRKIIYQCMVPTRKFLLLYTVTTNVLSTVFNCFPILIMLVTYISGETVQLLIPYFIVYPFDWRSSIVIYILIYITHIYGGWFTTAGVSSVDCFFCILMSHVCMHFQILSVKIEKLGDHEEGLSRKERWEEERRRLKVAIEYHNQIIRLVNEIQDIFKLMLFINILASSFMICLLSFAITISPLSRLIKYLIFLTSSITQILMISWYGDGLLCDSEGIKTAAYNCNWTDTSPALRNGILMLVLRGSFPESINAMGFTKLSLITFSSILR…	419	Full length	7.92	45.99
RnubOR19	Unigene14665	ATGTATACTAACGTAATGAACCACGTAAGTGAAGATGAGCTTCAAAAAGAACTACTTGATTCAACACATTGGACAATATTTATACTACAGATCTTAGGCGTCTGGCCGAGAAATGGCAGAATAAACAAACACTACAGTATGTTTTGTATTTTTCAAATAATGACCAGTCTCTGTATCACAATTGTTGATGCCGCCAAGAACACTGGATCATTGGTTGGATTTACAAAATGTTTTTGCTTTCTGTCAGTGACGATGTTGGCTACATCGAAACTGGTACATTTCTTGTTATGGAGGAAAAAAATCAGTGAATTCTATAATATCGTTGTCCAAAAATTTTGGCACTCCTCTGAATACGATCGAGAAAGTTTTTCAATAATGGTAGAGTGGGCACACCAAGGA…	MYTNVMNHVSEDELQKELLDSTHWTIFILQILGVWPRNGRINKHYSMFCIFQIMTSLCITIVDAAKNTGSLVGFTKCFCFLSVTMLATSKLVHFLLWRKKISEFYNIVVQKFWHSSEYDRESFSIMVEWAHQGKIIVISYTCMVFVSGALYLTLPIVEIYIGKGSKSNNTEYQLPFGLYFPFEIDIHKRPLYDIMYIIEVVSSVLCLFCVCAFDNIFIVFITHATGQFKVLMYKIERIVEEIDVKAYKGSPRHRRLSFDIDNHDKFKESLYETRIYATISKCIQTHQDLIKFSEECEYVYTVTILFQFCTSSLFICLCGFQITTLKGDHIELLTFVSCLTCALLQLFMYCHTCNEIMSASEDVAMAAYKCEWYNCSDRFKSLIRLMILRGQKTVKFTAG…	431	Full length	3.92	2.32
RnubOR20	CL511.Contig2	ATGTCAGCTTTCCAGCAAAAGTTAGAGTCTATTGACAAAACAAACAAGACAGAGAAACAAAAAACCGACCCGGACGTTAAATTTCATGATGCCTTCGATGCTATTAATAAATTTTTCAATTTCTGTGGATTGTGTGACATCTACAAACCGAAATCTACAAGGAGTAAAAGTTACCATCGCTTTCAAATGATTTTGTACATATGCAGCTTCGCAAATTTAACTCCTCTTATGTTTGGCGAATTCATATATTTGGTAATGTCATTCCGTAGCAAAGAAGACAGATTCTTGGAAACAGTAGACATGCTGCCATGCCTCATTCTAAGCGTATTTTCATATTTCAAATCCGCAAACCTTATCATCCAACGAAAGAATGTGAGGTCATTTATTGTAGACCTCGAG…	MSAFQQKLESIDKTNKTEKQKTDPDVKFHDAFDAINKFFNFCGLCDIYKPKSTRSKSYHRFQMILYICSFANLTPLMFGEFIYLVMSFRSKEDRFLETVDMLPCLILSVFSYFKSANLIIQRKNVRSFIVDLERLWPTSDDKKVKKIIRENMSVSKNFCVFYMNLTSIVSCTYPLLPLAVIIYNCIMGYISNGGNKWNDGVTLPYVLWYPYDWTPLKLYIPTYISQMLAGFFVASCVSSIDCFFCILVSQVCMHYQLLHRDIENLNQDSSTSEQEKLKNIVEYHNMLYSWSKRIEGIFSVTLFFSFASSSLLICVEMFSISIAPMALAFKYALFLGSSVGQIFLMCIYGNKLIEESGKVAQSAYNSNWTAGNRALRHGLLMLMTRARKPAAISLLGYTT…	428	Full length	5.85	18.53
RnubOR21	CL3443.Contig3	ATGGAGGAGGAATTCAAAGGAAACATGGAGAAAGCTCTCCGTCCATTGCGAATAACTCTACAAGTATCCGGACTATGGCCACCAGATCTACTTTATTTTACTGGTTTAACCAAGGTTTTTTTTACCATATTGGGCTACTTCAACATACTCGAGTATATACTCGTCACATCTTTCGAATTCGTTGAGATTGCATACAGGTGGCCAAACTTAGCCAACGTAACAACGATTGCATCCACAGCCACAACTGGCGTACTATCTTCAGTAAAACTACTAATGCTGTATGTAGGCCACAAGCATTATACCGAGACAATAACGATAATTCTTCGGAATGAATTTGCACTACAGATGCCATTCCTGAAATCGGTGATCGATATCGATCTGGATGAAAAAAATGAAACT…	MEEEFKGNMEKALRPLRITLQVSGLWPPDLLYFTGLTKVFFTILGYFNILEYILVTSFEFVEIAYRWPNLANVTTIASTATTGVLSSVKLLMLYVGHKHYTETITIILRNEFALQMPFLKSVIDIDLDEKNETNKDDKTIASIVKLRKYLRESLNRRLLECKVVFYLSGIFVVSTLIGYIIPQALRTIQTGKYVDENDMMNTPFKTKMPFNQQALPGYLVTFGIQVWCSFITVPGYTGADTLLTYHLVLTGRQFAIITHILENIEEYAAVSVMLHRRGTLNKIKYDQLEKYEGVRHQQSTAIDGKDIDEEEIDDMCVQILMQCIVHYEKLMSFVNSLNKAFSVVLIFQLLSSSLLICLVLFKYKTESSSNKTTYLTYIGAATCQLFQYCWYSQIIINKS…	469	Full length	5.48	25.89
RnubOR22	Unigene4708	ATGGTGTCGATCAGCTATATTCACCAAAAGTTTGACAAATCAATGAAAGCGCCAAGTAAACTTTTACAAGTCCTTGGACTTTACCCTTTTGATCAGCGGTCCAAATACCAAAAATGTGTTGAATATACGACATTTTTTCTGATGTTTTTACTTAATATACACTTAGCGTATAGTGTATACGATATAAGGAACGAATCTCTTGTAATAATTTCAGACCAAGGTGCCACTTTTGGCTGTTGTTTCCTGGCAATTGTAAAGCTTTCTTTAATGAAACTGTATAGGATCCAGTATCACGTATTAATTTTGAAGTTAAGAAACGATCTATGGTTGAATAAAGATTTCCAATCCGAAAGCAATATAACAATTCTTGAAAATTACTGTAAGATATCTAAAAAATTG…	MVSISYIHQKFDKSMKAPSKLLQVLGLYPFDQRSKYQKCVEYTTFFLMFLLNIHLAYSVYDIRNESLVIISDQGATFGCCFLAIVKLSLMKLYRIQYHVLILKLRNDLWLNKDFQSESNITILENYCKISKKLTRGMAFITIVAMSVFAASPLAVMLFYKLFTNTPVKLLLPFDVVWPFDKSELSAYISQYLYECFMQAVVVWIFFSCDTFNFAVISHIYTHLECLKNAFNVIVLEKEMPMLEVTYGNQAKVKIVRETIEKRLRNLITRHIDLIKIVREFEKLIEIVLTLNFALGSIFICLTGFTFSVVDDIHRKMKFFIFFCTMIVIIFDHCFFGQHLSDLSDGIPTSIYSSLWYMADRKVQRNLQFVIQRAQKPLKMSAMGYVDMNFITFTRVVSTS…	412	Full length	4.06	1.14
RnubOR23	CL6172.Contig1	ATGGCAACCCTGCTTAAAAGATTAAAAAGTAGTTTAACTAATTTTAACAATACCCCGCTAAAAGCCAACACCACATTAATATGGTGTTTCCGATTTTTGCAATGCATGGGCTACTGGCCTCCAGAAGCATTAAACGGTTGGAAATTGGCAATCTATTACTGCTATACGTTTTCTTCATTTGTTTTTATTTTGGGAATTTTCATCATAATCCAAACCGTTGACCTGTACGTGGTTTGGGGGAATATTCCAATGATGACTGCTGACGCCTTTCTTCTCTTCACAAACCTTGCACAGACGGCCAAAATCGTAAATCTTCTTCTTAGACAAAATGCGATCCGAGAAATCCTACACAACATTCAAAATCTCATTAAGATTGAAGACGATACGGCTAAAGAAGAT…	MATLLKRLKSSLTNFNNTPLKANTTLIWCFRFLQCMGYWPPEALNGWKLAIYYCYTFSSFVFILGIFIIIQTVDLYVVWGNIPMMTADAFLLFTNLAQTAKIVNLLLRQNAIREILHNIQNLIKIEDDTAKEDIVNRYSWYAVKHLIFYSTVTFITVTLWAMSPVFSQIPGTQMGLPLTAWYPYSTTKSPAYELTYTHQMVAIYLAASLNVIKDSLVAGLMNQAGCQLVLLKHELAHITDGIAEKHDNEDKRSNDLTQLNTFYEKKIHLKMTDCIIHHQKIFDIVEQIEKCFSATTLAQLSVSLLIICVTAFQLAELIGTNVIQTFGIGIYLLNMMYQVFLYCWHGNEVTVQSQNVITSAYNSSWYKCSPRFKTALQILMTRCLRPARLTAGGFATLSI…	426	Full length	3.44	2.13
RnubOR24	Unigene6958	TTTTTCTTATATCAAAACGTTGATATTGAGTATACTATTTTAAGTTTATTTTTCTTTGTCAATATTTTGGCGTGTTCTGCTAAAAATTTAAGCTTCGTTTTGAATCAAAGGCAATACTCACAGATGGTACAATATTTTGATAACTGTCTACCTTTAGTCTACGATAAAAACTCTGTACTAGACAGAAACATTGTTACGAAATCAGTTAAACAAGCTTCGAATATAACAGGATTTATCTTTTTATCATTCTCAAGTATTTTAGTATTATCAATACTCATTCCTATAGTTAAAATGTTTGTTTATAATACTAAAACACTGCCTTTGCCTACTTCTTACCAATTGACCCCGTATTTTTTTCTGGATTTTACAATACAGTGCTTTGGCTATCTTTGCTTTATG…	FFLYQNVDIEYTILSLFFFVNILACSAKNLSFVLNQRQYSQMVQYFDNCLPLVYDKNSVLDRNIVTKSVKQASNITGFIFLSFSSILVLSILIPIVKMFVYNTKTLPLPTSYQLTPYFFLDFTIQCFGYLCFMLTSSFFNCLYVCCCYFLNAHLESFIRQINDWRIEYDTDSLIVKRHLLNLLRKHNVIIKSSQLINSTFGWTLFIQISISTLGICLAMVKITNIPTLLVTPCQLLEICMICMIGQKLEDKSQELSEAFYNTPWIKMKPSERKMVLIALRQSQRALVSWAGPYDTMSHETLKKVFQTAYSLYTVLAEVSRSKA	323	Missing 5'	3.70	0.82
RnubOR25	Unigene2351	TTGCAAGCCACCCAACTCCATTTGGGTCAAATGTTTAGAAACAACAAAAAAATATTGGTTGTAACAGGTTCTACAGATTTTTTCTACAGTGTAGTTTTTGCCAGCGGAATGATTTCAGAGCTAGGCATTTTTTGTTACTTCGGGGATAACATTATTTTTGAGAGCTCTTTGTTATCAGAGGCAATTTATCATTGCCGATGGACTTCATCAGACGTGTTTTTCAGAAAATGCATGTTGATTTTTATGGAAAGAACAAGAGTCCCATTATCGGTTTCGGCAGGAAAATTCTTTCAACTGTCACGCCAAACCTTTGTTAATGTCTTGAAATCATCTTATTCGTACTATGCGGTTGTTAAGGGTATACGGTCCAAATGA	LQATQLHLGQMFRNNKKILVVTGSTDFFYSVVFASGMISELGIFCYFGDNIIFESSLLSEAIYHCRWTSSDVFFRKCMLIFMERTRVPLSVSAGKFFQLSRQTFVNVLKSSYSYYAVVKGIRSK	124	Missing 5'	1.59	1.28
RnubOR26	CL4684.Contig2	CTCAGCGGTCTAGCTATAATGAACTCTTCTATGGATACCCTCATGCCAGGGTTCATGTCACAAGCAATCGCTCAATTGGATTGCTTGAACGATTCATTACTACATGCCATGGATGCAAAACCATTGAAAGAACACTCAACAAACATACGTGATGTGGAAACAATTTACTATGGAGCCAAAGAACCAGACGAAAATATCAAGAATGCAGTGAAACACCACTCATTAATTATACGGTATGTCACCGACATCGAAAATATGTTCGATATTGCATTATTCTTTCAATACCTCGTAAGTGGAATCGTCATTTGTTGCAGTGGTATACAACTCGTTGTGATAAAACCAATGGAACAACCTTTCAAAGTGATTGCTTTGCTATCGTACCTCATCACAATGCTTTCA…	LSGLAIMNSSMDTLMPGFMSQAIAQLDCLNDSLLHAMDAKPLKEHSTNIRDVETIYYGAKEPDENIKNAVKHHSLIIRYVTDIENMFDIALFFQYLVSGIVICCSGIQLVVIKPMEQPFKVIALLSYLITMLSEIFMMCWFGNEIMTKSESISESIYNTSWMDGTDTFKRSMRILLERAGVPIIVTAGKLFKLNLRSFASILNSAYSYFALLRHMYATDQQRDEIQEDE	229	Missing 5'	1.28	1.00
RnubOR27	Unigene9332	ATGTCTATAAAACCGACGCCCGATATGCATCCTGACAGATTTATTTCCATCCATATGTATTGGTTCAAGTTCTTTGGCCAGTGGTACAATGAATACCCGATTGTATCTTTTATATTCTGGATACATCTGTTGTATCGAGTTGTGATCTGGTGGGTGATTACTATTTTCCCGGTTGGTGGAGAAATATTCTATGTATTTTACAATGGGGACGACGTTGCGAAGGTTGCAGAAGGGCTGTATTTGATGCTGAGCGAGGCTTACATGGCGTTCAAACTGATGATCTTAATGTATAATAGGAAAAAAGTTTTGATTTTGATCGAACACTTAAAGAGGGAGGAATTTTACCCAACGGAACCCGAACATTTGCCATTTGTCAGGCGGGCTATATGGAAAGGAAGA…	MSIKPTPDMHPDRFISIHMYWFKFFGQWYNEYPIVSFIFWIHLLYRVVIWWVITIFPVGGEIFYVFYNGDDVAKVAEGLYLMLSEAYMAFKLMILMYNRKKVLILIEHLKREEFYPTEPEHLPFVRRAIWKGRAVSKGYLYMCIVAIVVGCLMPISERFQVLPTNVRYPFFDVMATPAYQIVYLMQIYSKTAVVLVDGALDTIMPAFIAQVLGQMDILAFNLENMQMLVERFSKRGNIFYHQNETDESQTTPLHGGKRFEALLKIKLREYIKHHISIVSYVAKVEDAFSAAAAIQFMLSGLVICLIGVQLLSIDDPLSHPLQLLWTLVYFCCMMTEVFMLCWFGDEVIWKSHQLNHAAFNSNWPDYPEDVKTTLKIFRERMKKPLRLTAGKVFILSLDT…	418	Full length	2.74	3.97
RnubOR28	CL3552.Contig2	ATGATTTCTTTGGCGATATTCGGCCTTTGGCCATTTCAATCGAACGATTTTTTATACAACAAAACGTTAAGACGGACACACTACGTATTCGGATTGACGGTTTACTTTTTATTCTTCGTGTTCCTCGTTACAGAGTACATCGAACTGGCGAACGTTTGGGGCGATCTGGAGGACATGACCACGAACATGTCCGTGTCTTGTTTGTATACGCTGGGCGTCATGAAAATTTACTCGTTTTTCGGGCATCGTGAACAAATCAAGTCACTTTTATCCGGCATATCTAGAATAGAAATGAACATATTAACATTCCAAAGCGAAGAAATAAAACAGATTTTGTTTGATTATGTAGCGAAAGCGAGGAAAATCACGTATCTGTTTTGGACGCTGACCGCTTGCACA…	MISLAIFGLWPFQSNDFLYNKTLRRTHYVFGLTVYFLFFVFLVTEYIELANVWGDLEDMTTNMSVSCLYTLGVMKIYSFFGHREQIKSLLSGISRIEMNILTFQSEEIKQILFDYVAKARKITYLFWTLTACTIMVFFTIPLIEYRFSSTYHRVLDNGTEYWSYKRPMIFSSWFPFDKYAHGNYLVAYLYHVLMGSIGASYQAIWDTFIMSMMMHSIGQLHILQKTVINMTSDDRAISLIQSKWDNLKSIYRDDRLHNSNKIGPELYEDLLYRESLDEIRHNRLVHCVNHHRYILSYTKDLNAIISPVMMLYFMVCSLMLCAIGFQASLYGFSIRLCFMVEYLIAMMIQLLLFYWHGNEVIYESGKLLVATYSCGWYNENNRFKKSLWIMREGVKLPIE…	437	Full length	1.43	0.75
RnubOR29	Unigene11347	ATGCTGTTTCGTTCGGATAAGACAAACATATCACAAGAAATACAACCAGATCACAAATTCGCGAAACACTTAGACTATTTCATGACGATTTCAATAAGCTCTATATTGTGCGGTGGTTATGACATAAAAAACCAAAAAATCATGCGTTTCTACAAATACGTTCGTCACGTAATACTTATTGTGTATCTTTCTTCGTTCTTTGTAATAATATATACGCTGAAAGTCGATTTAGTACAAGGAAATTTCGCAGACGCTGCTAAATTGGTCGCTATATTTGTATTGATTATTATTTGTTCGACTAAGGTTTTGTTACAGATATTTCATCGAGATGATATATTTATCCTTTCACAAATGATAGAGAGAGATTTCGATATAGCGAACAACTCAGATATACAGCAT…	MLFRSDKTNISQEIQPDHKFAKHLDYFMTISISSILCGGYDIKNQKIMRFYKYVRHVILIVYLSSFFVIIYTLKVDLVQGNFADAAKLVAIFVLIIICSTKVLLQIFHRDDIFILSQMIERDFDIANNSDIQHKIIMHQSIEEGKRIEAIWMYLSFLTAVCVLSKPVILTFISGLTDNIIQRRLLVEAHLPLLEEYLHSTPLYELMNAYIILQILVLYVVFTSFDPMFMIYIIHAKAQLDVIILLLNRLFADADVNNYDAGVVRRRIAAIAKLHQEVIQLTGLMQDLFWPFMLTTMFFTTVLVCTSLYPLVTSIEEGDVAYEVIALLFSPIVNMYLLCSYGEKLIEKYVFRVSVLVTWRIAVDGRTLWIDRLARV	375	Misisng 5'	8.42	4.27
RnubOR30	CL1961.Contig2	ATGGCCAAAGTGATAACAGCAAAAACATTCAAAGAAAAATTTCGTCAAGTGTTCAATTTGTTTGATCTCGAAAACTTAACATTCGACGATCATTTACAACTTAATCTATGGCTGTTGAGAGCTTTGGGATTTGGTTTTATCGATGACGATTACTACAAAACACCGTACCCACTTTATGGTGCAACCACGGTTTTATTGTTGATATATATATTTATTTCCGATATATATTTCATCAAAGCCAATCTTAGCGATGTCGCCAAGGTAACGGAGTGCTTGACAACTCTGTTCTTAGGTATCGCGCTATTTTGTAAGATCGGTGTTATGTGCTTTTCCCGCCAAAAGCTTCGATCAATCGTCGACGAAATGCGTGTTGTTTATAATTATTCAAAAGCTTGCGGT…	MAKVITAKTFKEKFRQVFNLFDLENLTFDDHLQLNLWLLRALGFGFIDDDYYKTPYPLYGATTVLLLIYIFISDIYFIKANLSDVAKVTECLTTLFLGIALFCKIGVMCFSRQKLRSIVDEMRVVYNYSKACGGKEWQIMLKRLQESRIVSRTFYYSTITVTITFICCTLPKYETSALPLPARGLGIDSGDTPFYQINFMIQIWAMIIVTHLMTGYESVFLYAILIQCGHLEILDYKVQNIGRGNQFYGERYDGEDIDWENVDFQSDTISPQQQLDFKYTANYIRDCLKIHQKIFIFADAMNTVYTIDCLCEIVISTLVGCVSLYQVTDSKGETLFAMYLYIGCCTLQIFVYCWYGDLIKHKSLQICEAIGKCPWYLLHPSQRKILQLMLLKAQTPITI…	430	Full length	6.01	3.08
RnubOR31	Unigene721	GAAGGCACCCCCTTTAAATCATGGCTGCCTTACGATAATCATCAGAGTAGCTTAGTTTACTATTCTACTGCAATATTCCTCTCATATTTACTGTCATTTAGTGGTTTGTTGGTAATTGCAACAGAATGTGGTGTCGGATTTATATTAATTTATTTAGCAGAGTATTTAACTCAATTTCGAGAAAGCATTAGAAATATTGGAGTCCTAAATAAAATCAAAGATGAGGAAACTGAAAATACTGCAATGACAGCAAATGATCACTTTGAATTAGCAGTGAACAGTGATTTGGGAAAATGTGTTGAAACCCATCAAAAAATTCTAAGAATGTGTAACAGTCTTGCTAATTGTTTGGAGAAAGTACTGAGTATACAATTTATGAGCCTTGTCATAGAAGTCATA…	EGTPFKSWLPYDNHQSSLVYYSTAIFLSYLLSFSGLLVIATECGVGFILIYLAEYLTQFRESIRNIGVLNKIKDEETENTAMTANDHFELAVNSDLGKCVETHQKILRMCNSLANCLEKVLSIQFMSLVIEVILIATMVVSEVGRGNFSKTINHILLLGTVLLAGFYNFFLADHVREESSGIATSMYDTNWSSWPLEMQRCCIYIIAKSQSPITFKICGVVEFTRETFLKMVTNCYSIFSVIYDRI	246	Misisng 5'	0.82	3.89
RnubOR32	CL1397.Contig1	AACATGAATTTTAACGCATTTTTTCAGCGTACCTTTGATAGCGTCTTCATAGCAATGCTTTCATATTTCATGTGTACTTTGACGGAAATACTATTATTCTGTTGGTTCGCCAATGAAGCAATATTAGAGAGTGAAAAATTAGTAGATGCAGCATATAATTCTCAATGGCGGAGCTGTGACAAAAGACTTCAAAAATCCTTACTAATTTTTATGGAACGAGCAAAGAAACCAATTTCTCTGACAGTGGGAAGATTTTTTTTACTCTCTTTGAAGACATTTACGCATGTGTGTGTTTTGTTTATTTTTTTTAAACTGTTGTCTCAGTCAATGATTAATAGAACAAATGTTCTATGCTTGAAAACTATTTTGATTGTTAACTTTCGATTGATTCCAGATTCT…	NMNFNAFFQRTFDSVFIAMLSYFMCTLTEILLFCWFANEAILESEKLVDAAYNSQWRSCDKRLQKSLLIFMERAKKPISLTVGRFFLLSLKTFTHVCVLFIFFKLLSQSMINRTNVLCLKTILIVNFRLIPDSKSILFNSGIIKKFLMRRDFGVSQINIQSDNNCADIQS	170	Misisng 5'	1.46	0.40
RnubOR33	Unigene194	ATAACAGCCACTTCTGAAATTTTCTTGTTCTGTTGGTTAGGACAATTACTGAAGGAAAAGAGTGACCGCATATCAACTGCCATATATCTATGTCCGTGGGAAAAGAGTAACCTGACTGTTCAGAAAATTGCATGCTTGATGATATGCTGCTCCCAAAAGCCTCTTACAATTTCCACAGGCTTCATGGACCTCGGCCTGGAAAGTTTCACTCAGGTGATAAAAACTGCTTATTCATTTTACACTCTTCTTCAAAATGTATCAGAAAGAGAAGCTCACGAGTAA	ITATSEIFLFCWLGQLLKEKSDRISTAIYLCPWEKSNLTVQKIACLMICCSQKPLTISTGFMDLGLESFTQVIKTAYSFYTLLQNVSEREAHE	93	Misisng 5'	1.16	1.27
RnubOR34	Unigene857	GTTGCATTCAATGCGAAGGTTCTAGGCTATTGGGGGATGTGGCCGATCGTGAAAAAGAAGACTAGAATGGCTATCATACAACACTGGGCACATACAGCAATAGTATTCATCATAATGTCTGTTTTAGTATTTGGACAACTTTGCGATTTGTTCGCAATAATCACAGACGTTTTGAAATTTTCCGAGAACTCTACGCTCATGTTCACAACGATATCCATGATGTGTAAGTTGATTAACTTTGTAGCAAAAAGACAGCAGTTCAAACGTCTTTGTGACTTTCTTCAGTGTGAAGAATTCGTTCCCAAAACCAAGAAGCACGTGGAATTAGTGGATGCTTCTGCCAGAACTATTGTTTTAACAGCGAAAATCTATTTTTATATTTCATTGTTCACACTTATG…	VAFNAKVLGYWGMWPIVKKKTRMAIIQHWAHTAIVFIIMSVLVFGQLCDLFAIITDVLKFSENSTLMFTTISMMCKLINFVAKRQQFKRLCDFLQCEEFVPKTKKHVELVDASARTIVLTAKIYFYISLFTLMNFLFFPLLEKNKRLPCPVKFPYVDVKNSPAFEIVYFFEIVSLSGLAI	180	Missing 5' and 3'	1.02	1.56
RnubOR35	Unigene24915	GAATTTGAAAGGATTTATTCCGCGATGATATTTTTACAATTCTGCATAAGCTGCTTGATGGTGTGTTTTACTATACTAGTCGTTACAAACTACGAGTCTCCGATGTCCAGTCGAGTGACGTCTTTGATCATTTTGCTCTGCAGCATGTGGGAGCTCTCTGTGTATTGTTATTTTGGAAACGAAATAATTAGCGAGAGCAATCAATTATCACTGGCCATATTCCAAAGCTGTCTAATATACAAAGAAATTAAGAATGATATGCTTATCATGATGACAAGGTGCCAGAGGCCAATCGTTTTTACAGCTGGAAGATATGTGCCACTATCTTTGGAGACATTCATCACGATACTGAAGGCTTCTTATTCATATTATGCTTTTTTGAGGAATGTATCAAATAAC…	EFERIYSAMIFLQFCISCLMVCFTILVVTNYESPMSSRVTSLIILLCSMWELSVYCYFGNEIISESNQLSLAIFQSCLIYKEIKNDMLIMMTRCQRPIVFTAGRYVPLSLETFITILKASYSYYAFLRNVSNNKASIS	138	Misisng 5'	0.86	0.21
RnubOR36	CL2663.Contig1	ATTGATAATATTACAATACTAAGTAAATATGCATCCAGAAGTGATAAGATTTATTCAAATTTTAAAGCATGTGTTATACATCACCAGTACATTCTGAGAATGGCAAATGATATTGAGAATCTGTTTTCAAACACCATTTTGATTCAATTTTTTGTTAGCATTGTTGGTCTTTGTTTATCTGGACTTCAGATAACAGTGGTAAGAAGCATTTGA	IDNITILSKYASRSDKIYSNFKACVIHHQYILRMANDIENLFSNTILIQFFVSIVGLCLSGLQITVVRSI	70	Misisng 5'	0.65	0
RnubOR37	Unigene27541	GGCAATGAAATAATAATAAAAAGTAAAAATTTACGATTTGCCGTATATAAATGTGACTGGCCTAACTGCACTAATAAATTCAAGAAGTCGCTTATAGTTTTTGTTGAAACTATTAATAGACCAATTCAAATAAAGGCAGCTAGTTATTTCATCATATCACTCGAAGTTTTCACATCGGTGGTGAACACAGCTTATTCTTTATTTGCCGTCTTAAGAAGAACTCAATCCAAAAAATATTAA	GNEIIIKSKNLRFAVYKCDWPNCTNKFKKSLIVFVETINRPIQIKAASYFIISLEVFTSVVNTAYSLFAVLRRTQSKKY	79	Misisng 5'	1.32	0.41
*Full-length genes obtained through RACE-PCR

## Sheet: OBPs
Name	Unigene name	OBP DNA seq.	OBP protein seq.	# Amino acids	OBP status	FPKM_female	FPKM_male
RnubOBP1	# Unigene1228 , Unigene4577	ATGGATAAGTTAATATTTGTGTATTTTGTTTTGGTGTTGTTCGTAATTTTTCATACTGGTAATTCCGCTTCCACTAAAAAAGATGCAAATATCACTGCACAAGAAAACACAGCTGGTAATTCCTCGACAAAGAATCTAAGCGAGCTGAATTTTAACGCCATCATGGACGAGTGCAATGCAAGTTTTAGAATCGATATTGATTTTCTAAACTTATTGAATTTCACCGGCATACTAACAGCAAGAAATTCGATTCAAATTGAAACTGATTTGTTCCTCAACTATCAGATTTCGGAAATTGATGATGGATTTCTTTTTGCAGAGTATCTGAAGTCTTTAAACGACAGCGGGAGTTTCCCTGATGAAACTGAAAAAACACCAAAGTGCTACATCCGTTGTTAT…	MDKLIFVYFVLVLFVIFHTGNSASTKKDANITAQENTAGNSSTKNLSELNFNAIMDECNASFRIDIDFLNLLNFTGILTARNSIQIETDLFLNYQISEIDDGFLFAEYLKSLNDSGSFPDETEKTPKCYIRCYFVNIGVMTEDGEFDKDVAAMLFSGKRDGKDMNDISEMIDKCLIDRNETCKCEKAYAFARCLMETEIEKYDNE*	206	Full length	20.96	39.21
RnubOBP2	Unigene8376	ATGGCCGCAATTAAGTACATTTTCTTTTTGATGGCTTGTGTGCTGGTTGCCGGAACTCTCGGAGATCAGTTTCCAACTCAAGAATTTTTAGATCTTCTAAAGCCGGTGGTTACGAAATGCGAAGCAATGACCGATGTTGACAAAGAGCTCGTCCAACATTTCAGCGAAGGAAAAATGCCAGACGACCCGAAATTAAAGTGCTACATGAAGTGCATGTTCCTAGAATTTGAAGTACTTGATGCCGATACTGGTACATTCCACTATGAAAAGATGTTGGAGCTCATCCCAGAAAGCATGAAAAAGATCGCTTTCAAAATGGGAAAAGACTGTGTACATTTCAAAGGTGAAGATGGTAAAGATCTCTGTCAAGTTTCCTTTGATTTACACAAATGCTGGCAG…	MAAIKYIFFLMACVLVAGTLGDQFPTQEFLDLLKPVVTKCEAMTDVDKELVQHFSEGKMPDDPKLKCYMKCMFLEFEVLDADTGTFHYEKMLELIPESMKKIAFKMGKDCVHFKGEDGKDLCQVSFDLHKCWQQADPEHYFLM	143	Full length	7301.36	3589.68
RnubOBP3	Unigene1320	ATGAGTAAACTATCCCAGTGTGTTTTATTGGCAGTGTTTATTATATCAATAACAAATGCATACGATTGGGAAGATTCCGATTTCAACATGATCCTTCAACAAGACCTGGCTGATGATACAAATTTCTTCGAAGATGAGTACCTTATGCCTACTAATCACAGAGTTAGACGCGCTGCCGCCTCGACGACTGCGAGCCCGGCTACCGATAATACAGCCTGTAAAAACAAAGGGCCCAATGGCAACTCAAGTAGCCGAAATAAGTCATGCTGCGGTGACAAGGACGACCTCAAGATGCACGGAGAGGCTTTGAAGGACTTGAGGCGTGAATGCTTTGCCGAAGTTCGTAAAACTCGCACACCAAAGGCAGAGGAATCAGGGCCTGTTGATATGTTCAATTGT…	MSKLSQCVLLAVFIISITNAYDWEDSDFNMILQQDLADDTNFFEDEYLMPTNHRVRRAAASTTASPATDNTACKNKGPNGNSSSRNKSCCGDKDDLKMHGEALKDLRRECFAEVRKTRTPKAEESGPVDMFNCEKVSKSKEELICVMECVALKKKLAGPDGNISVKDVTKFVKEELVTKDWQKDVIDKVIAKCLQEATTVKNSTKGKQVAENAPVVKKCNPSTLKFSHCIWREMQLACPKDLMRDTRQCQKLRERLQKKDAPNLDSNNKKPKTSP	275	Full length	73.38	31.32
RnubOBP4	Unigene9455	ATGGTGCGACGAAGCGGTGTTGCGTTATCTGTGATTATTTGTTTATATTTTGGGATTACAGCGACCTCCAGTGCAGTCGCATCAGAAGGGGAAAAAAGATGTCAGAGTCCTCCCACCGCTCCTCAGAAAATCGAAAGAGTAATCACTCAATGCCAAGAGGAAATCAAACTGTCAATTTTAAGAGAGGCTCTTGATGTCATCAAACAAGAGCAGATGATGCCGCAGCAGAGGACCAGAAACAAGAGAGAAGCACCATTTACCCATGATGAGAAGCGAATTGCAGGATGTCTCCTCCAGTGCGTGTACAGAAAAGTGAAAGCTGTCGACAGTTTCGGATTTCCAACACTTGAAGGCTTGGTGCGACTTTATTCGGAAGGGGTGAACGAGCGAGGATATTTC…	MVRRSGVALSVIICLYFGITATSSAVASEGEKRCQSPPTAPQKIERVITQCQEEIKLSILREALDVIKQEQMMPQQRTRNKREAPFTHDEKRIAGCLLQCVYRKVKAVDSFGFPTLEGLVRLYSEGVNERGYFMATVEASRECLMKSHDSFSRSIPVDNGRNCDVSFDVFECISDRIGDYCGNSGL	186	Full length	22.73	11.81
RnubOBP5	Unigene4560	ATGAAGTCGTTCTTTTTGGTAGTTGCCCTCGCTATGTTCGTCGCCGTTCAGGCACTAACAGACGAACAGAAGGAGCTCATTAAGACCAACGGCAAGAAGTGCGTCGAAGAGACCGAGGTCGACATTGAGCTGGTCAAAAAACTGCGCCAGGGAGACTGGAGTATGGACGATGACAAGTTGAAGTCATACACCTATTGCATGCTGAAAAAGTCCGGTATCATGACCGATGATGGAGTCATCCACAAGGATGTCGCCGTCTCAAAGTCTGCGACCGAGGACCAAGACGAAGTAGCCCAAGCCATGGACAAGTGTATGGGACATGCTGGAGCGACTCATGATGAGACCGCGTGGAATTTAGTCAAGTGCTACCAAGCCGAGAACCCAAAACATGGAATGTAT…	MKSFFLVVALAMFVAVQALTDEQKELIKTNGKKCVEETEVDIELVKKLRQGDWSMDDDKLKSYTYCMLKKSGIMTDDGVIHKDVAVSKSATEDQDEVAQAMDKCMGHAGATHDETAWNLVKCYQAENPKHGMY	133	Full length	3.28	2.39
RnubOBP6	Unigene6272	ATGAAGACCTTCTTCCTTGTTGTTGCTTTGGCGATGTTCGTTGCCGTTCAGGCACTTACAGACGAACAAAAAGAAAAGCTGAAGAATTATGGCAAGGAGTGCATTAAAGATACCGGAGTCGACAAGGAACTCGTAAAGAAGACTCGCGAAGGAGACTGGACTACAGAAGACGCCAAATTGAAAACCTTCGCTTTCTGCATGCTGAAGAAGGCCGGTCTTATGAGCGACGATGGCAAGTTCCACAAGGATGTTGCCCTGGCCAAGACTGAACCCGAAAAGAGAGAGAAGGTCGGAGAAGCTATCGACAAATGTCTTAGCAAGACTGGTGCTACCAATGATGAGACTGCCTGGAACTATGTCAAGTGCTACCATGTTGAGAAGCCAGACCATGCTCTGTTC…	MKTFFLVVALAMFVAVQALTDEQKEKLKNYGKECIKDTGVDKELVKKTREGDWTTEDAKLKTFAFCMLKKAGLMSDDGKFHKDVALAKTEPEKREKVGEAIDKCLSKTGATNDETAWNYVKCYHVEKPDHALF	133	Full length	165.95	134.03
RnubOBP7	Unigene12042	ATGAAAGCCTTCGTATTCTTCCTGGTGGCAGCTGCTTTTGTAGCAGTCAAAGCTTCAACTCTCTCAGATGAACAGAAAGCTAAAATAAAAGCCAACAATGAAGCCTGCGTGAAGGAAACCAGCGTCGACACGGAAAAGGTTCAACACATCCGCAAAGGAGACTTTTCAGACAACGACGACAAACTGAACAACTATGTCTTCTGCATGTTTAAGAAGAGCGATCTCATCACCGACGATGGTCAATTCAAAAAGGATGTAGCCATGTCCAAGCTTCCCGAGGATGCCGACAGGGACAAGGTCGAGAAAGCGATCGATGCTTGCATGGGAGAGAAGGGAGCCAACCCACAAGAATCGTCTTTCAAAATGCTCAAGTGTTACCACGAGAAGAAACCCGACCAC…	MKAFVFFLVAAAFVAVKASTLSDEQKAKIKANNEACVKETSVDTEKVQHIRKGDFSDNDDKLNNYVFCMFKKSDLITDDGQFKKDVAMSKLPEDADRDKVEKAIDACMGEKGANPQESSFKMLKCYHEKKPDHAMM	136	Full length	14.97	6.58
RnubOBP8	* Unigene5575, Unigene31490	ATGATGTTCAGTTTACGGAATTTACTTCCATTGATTGTTTTAATACAATTTGTCACTGCTAAAGATGGTGAATTACCCGAGTCAGTAAAAAGGGGCATTAAGAAACTCGGGGAATCATGTATGAAATCTGTTGGAGCCACTATGGAAGAAATGGAAACAATAAAAGATGGACCACCGTACAAAGGAAAAGCTGCTTGTGTTGTAGCGTGTATATTTGAGAAGTCTGGAATTATGAAAGAAAAGAAGTATTCTAAGTCTGGCTTCATGGTAATGGTAACCCCAATTGTTTTTACGGAACCAAAGAAAATGGCTAGGAT	MMFSLRNLLPLIVLIQFVTAKDGELPESVKRGIKKLGESCMKSVGATMEEMETIKDGPPYKGKAACVVACIFEKSGIMKEKKYSKSGFMVMVTPIVFTEPKKMAR	105	Missing 3'	0.27	2.07
RnubOBP9	CL2249.Contig1	ATGCGTGTTTTAACTCTGGTGTTGACTATAGCCAGCTTGGGAAGGCTTTCATATTCGCACGAAGATATACTGGAGTATGAGACGGTAGACCCCTATTACGAGGTAGACGCAGAATGCATGGAGTGGTCCCAGGCTCCAGAAACCGACGTCGAATTAGTTCGCACGTTGAAATCTCCATACAGTTTAGAAGGAAAATGTCTACTGGCTTGCATGTATAAAAAAGTGAACATCCTTACCCCGGAAGGTCGATATAGTCCTCAGGGAAGTCTAACAGCAGCTGCAAGAGCTCTGGCTCTTCACCCAAAAGCTATGAGACGAGCCGAAAAGCTTGTGGAGTTCTGTACAGAAGAAGTGGAAAATCTCACCGATGACGAAAAAGGTTGTGAGATTGCTGCAGCA…	MRVLTLVLTIASLGRLSYSHEDILEYETVDPYYEVDAECMEWSQAPETDVELVRTLKSPYSLEGKCLLACMYKKVNILTPEGRYSPQGSLTAAARALALHPKAMRRAEKLVEFCTEEVENLTDDEKGCEIAAAIFSCVADKNHQFDMESESSEEDSDEP	159	Full length	6.62	2.80
RnubOBP10	CL5481.Contig1	ATGAATAAGTTAGCAGTATTGTTTGTTGTGGCTGTGTGCACCCTAGAATTCGCGGTGGCCAAATTTGAAAAAGAAGAGATGATGGCCGTCGGCAAAAAATGCAAAGAAGAGGCACAAACGAGTGACGAAGACCTTACCAAGATCATGAACAAGGAAATGCCAGAATCAAAGGAGGCCAAGTGTATGATGGCGTGTATCTTCAAGAATATAGGCCTGATGACTGCTGATGGCAAATATGATGAAGACGGAAACATGAAGGCAGCAGAGGAAGTCTTCAGTGGAAACTCGGAAAAGCTTGAGCAAGCCAAGGAACTTGGAAACGTCTGCAAAGAACGAGTAAATGCTGTAGAAGACGATGATTCAGGATGTGAAAGAGCTGCTGAAATGCACGTATGCGCA…	MNKLAVLFVVAVCTLEFAVAKFEKEEMMAVGKKCKEEAQTSDEDLTKIMNKEMPESKEAKCMMACIFKNIGLMTADGKYDEDGNMKAAEEVFSGNSEKLEQAKELGNVCKERVNAVEDDDSGCERAAEMHVCALEKAAELGYNME	145	Full length	1315.81	668.42
RnubOBP11	CL5481.Contig2	ATGAATAAGTTAGCAGTATTGTTTGTTGTGGCTGTGTGCACCCTAGAATTCGCGGTGGCCAAATTTGACGAAGCTATGATGACGAACGTCGGCAAAAAATGCAAAGAAGAATCACAAACGAGTGATGAAGACCTTACCAAGATCATGAACAAGGAAATGCCAGAATCAAAGGAGGCCAAGTGTATGATGGCGTGTATCTTCAAAGATATAGGCCTGATGACTGCTGATGGTAAATATGATGAAGCTGGAAACATGAGCGCAGCAGAAGAAGTCTTCGGTGGAGATTCGGAAAAACTTGAGCAAGCCAAGGAGCTTGGCAGCATCTGCAAAGAACGAGTAAATGCTGTAGAAGACGATGATTCAGGATGTGAAAGAGCTGCTGAAATGCATAAATGCACA…	MNKLAVLFVVAVCTLEFAVAKFDEAMMTNVGKKCKEESQTSDEDLTKIMNKEMPESKEAKCMMACIFKDIGLMTADGKYDEAGNMSAAEEVFGGDSEKLEQAKELGSICKERVNAVEDDDSGCERAAEMHKCTMEKAEELGYKME	145	Full length	479.27	286.06
RnubOBP12	Unigene24007	GCGATGTTTGTAGCTGTTCAGGCTGTCACAGACGAACAAAAGAAGATGATGAAAGAAATTTGCAAGCAATGCACCGAAGAAACCAGGGCCGATCCTGAGCTGCTAAAGAAGGTGCTCGCGGGAGATTGGAGTGTGGAAAACGCCAAATTGAAATCATACATCTTCTGCATGATGAAGAAGATGGGCACGATGACTGACGACGGATTCATGCACATAGACGTTGCTGTTGCAATGTCAGAACCAAAAGACCGG	AMFVAVQAVTDEQKKMMKEICKQCTEETRADPELLKKVLAGDWSVENAKLKSYIFCMMKKMGTMTDDGFMHIDVAVAMSEPKDR	84	Missing 5' and 3'	0.75	0.01
RnubOBP13	CL4290.Contig1	ATGGCAAATTTGTATTCATTTTTATTCGTGTCCGTTTTCATTTTTGGACTTTTAAACTACACAGAAGGGATGACAAAGTCCCAATTAAAACAAGCTGGAAAACTAATGAAAAACGTTTGCCAGCCCAAAAACAAAGTTACAAACGATCAAATTGATAATATTAAAAACGGAGAGTTTATCGAGGATAAAAATGTTATGTGTTACATTGCTTGCGTATTTACAATGGCTCAAACGGTGAAAAACGGAAAATTGAATTATGAATCTGCACTTAAGCAAGTTGATATGCTGATGCCGGATAATATGAAGGAACCTACCAAAAAAGCATTGACTGAATGTAGATATGTTGGTGATGATTACAAGGATATTTGCGAAGCATCCTTCCACACTGCGAAGTGTATA…	MANLYSFLFVSVFIFGLLNYTEGMTKSQLKQAGKLMKNVCQPKNKVTNDQIDNIKNGEFIEDKNVMCYIACVFTMAQTVKNGKLNYESALKQVDMLMPDNMKEPTKKALTECRYVGDDYKDICEASFHTAKCIYTANPEVFVFP	144	Full length	489.67	288.65
RnubOBP14	Unigene7997	ATGATATTCCTATCAGTTACCCACGTCAACATGTTGTGCATATTGATTTCGGTTTTTACAATTATTTTGGTTGTCGAAGGCCAAGAACAGCCAGCTGAATGTCAAGTGGATCGCCGTTCGATGATCCGACCGGAAAAATGCTGTACAGGAGCTATGCCTAGCTTCATGACGAGGGAGCTTATGATTAAATGTTCCGGTGGCGAAGGCGGTCCACCTCAGGATAAAAAGGGGAGAGGTCCCACATGCGAAGCCGTCCAATGCATCTTGCAGGAGATAAATGTTCTAACTGATGACAAAAAAAAAGTAGACAGTGCAGCACTCTCAACCTTTCTGCAGCAGGACTATCCGTCAGGAATGGGGTGGCAATCCGCTATTCAGGCGTCTATCGAGTACTGTGAT…	MIFLSVTHVNMLCILISVFTIILVVEGQEQPAECQVDRRSMIRPEKCCTGAMPSFMTRELMIKCSGGEGGPPQDKKGRGPTCEAVQCILQEINVLTDDKKKVDSAALSTFLQQDYPSGMGWQSAIQASIEYCDTNASNDRDDCEARKYIDCLKDQTILNCPSGVWTESDDCNQLKTFMKNCPQP	184	Missing 5' and 3'	31.58	61.53
RnubOBP15	CL5751.Contig2	ATGATTTTCACAAAAATTGGGAAAATTCTATTCCTTAATTGCTTAATATGTTGCTTGTCTGTAAATGCTAATGAGTGGAGGCCACAAAGTTTTGTTGATACCCTAAAACCAGTCGTGGAAAAATGCATTGCAAAAACTGGTGTCGACGCAAATTTGATAAACGAAGCTAGAGAAGGTTCATTGCCTGAAGATACTGACAGTATGGAGAGGTATCTGCTTTGTATTTTCGAAACATTTGATTTGATTGATCGTGTGCACCATGAATTTGAATATTGGAAAATTTTAACTATGGTTCCGCCAGAGATGAAGAAGATTGTCTTCGAAATGGGCAAAGGATGCACACACATACGTGGAGAAAACTATGGCAAAGCTTCGTACGAGTTCATAAAGTGCATGCAT…	MIFTKIGKILFLNCLICCLSVNANEWRPQSFVDTLKPVVEKCIAKTGVDANLINEAREGSLPEDTDSMERYLLCIFETFDLIDRVHHEFEYWKILTMVPPEMKKIVFEMGKGCTHIRGENYGKASYEFIKCMHKIDTKRFAFMF	144	Full length	916.74	424.17
RnubOBP17	Unigene8566	AAATCAACATATTTTGCAAATATATCGATTATAATTTCAGATACGCCAGAAAAAGAAGGCTGTGACAAGGCGTTTGATGTTCATAAATGTTTATATAAAAATGATCCTGAAGTGAGTATTATTTTCATGACTATGAACATGGGGGTTACGTTTAAGATTATTAAAATTTCGTTTTTCTTTAAATATATTCATTTTTAA	KSTYFANISIIISDTPEKEGCDKAFDVHKCLYKNDPEVSIIFMTMNMGVTFKIIKISFFFKYIHF	65	Missing 5'	13.96	5.19
RnubOBP18a	CL6123.Contig2	ATGAAAAGTTTGCCCTTCGTTTTGATTATTTTTTCGATTACTGCCACAAAGACACTTGTCGAGTCTACTTTTCAAGTGAAAGAGGTTCATGATAAATGCATAGCGGAAACAGGCGCCACTGAAGATGATGTAGCTAATGCAAATAAAGGAATGATACCTTCTCATCCTGAAATGAAATGTTATCTAAGATGTGTAATGATTAACGCAGGAGCATTCTCAGATGAAGGCGGGGTTAACGTCGTTAATGCGATGTCTTCTATTCCAGAAGAATTAAGATCCATAATAGAACCGACAATTATATCATGTGGAACACAACCTGGCAGTGACCCATGTGATACTGCGTATCAAACTCAAGTATGTTACCAGAAAACAGATCCTGCTCACTACTTTATGATATAA	MKSLPFVLIIFSITATKTLVESTFQVKEVHDKCIAETGATEDDVANANKGMIPSHPEMKCYLRCVMINAGAFSDEGGVNVVNAMSSIPEELRSIIEPTIISCGTQPGSDPCDTAYQTQVCYQKTDPAHYFMI	132	Full length	752.88	4859.68
RnubOBP18b	CL6123.Contig1	ATGAAAAGTTTGCCCTTCGTTTTGATTATTTTTTCGATTACTGCCACAAAGACACTTGTCGAGTCTACTTTTCAAGTGAAAGAGGTTCATGATAAATGCATAGCGGAAACAGGCGCCACTGAAGATGATGTAGCTAATGCAAATAAAGGAATGATACCTTCTCATCCTGAAATGAAATGTTATCTAAGATGTGTAATGATTAACGCGTTAACATTCTCAGATGAAGGCGGGGTTAACTTCGATAATACGATGTCATCTATTCCAGAACAATTCAGGACCATATTAGAACCAACTGTTATATCGTGTGGAACACAAATTGGCAGTGACCCATGTGACACTGCTTATCAAACTCAAGTATGTTACCAGAAATCAGCTCCTGATCACTACTTTATGATATGA	MKSLPFVLIIFSITATKTLVESTFQVKEVHDKCIAETGATEDDVANANKGMIPSHPEMKCYLRCVMINALTFSDEGGVNFDNTMSSIPEQFRTILEPTVISCGTQIGSDPCDTAYQTQVCYQKSAPDHYFMI	132	Full length	549.13	3287.98
RnubOBP19	Unigene1381	ATGAAATTTTCTTTGGTATTTTTATTTCTCACTGTGAGTGTTATTACTGCTGACACTATATCTGAAGACCAATTGGAAATGATGAATATATTACATAATTTTTGCGTTACTAAAACTGAAGTAAACGAAGAGTTCATTACCAGTGCACAAAGCAAAAACTTTCAACCCGATCCGAATTTCAAATGCTACCTGAAATGTATCATGCAAGCCACTGGAGCGATGTCTGTCGATGGCACTGTTGATGAGGACGCGATGATTGCAATGTTACCAGATGCTATTCGAGACATATTGACCCCAACTATCATGAAGTGTGGAACTCAAAAAGGCAGCGATCCGTGTGAAACAGCTTTTTTGACAAATAAGTGCTATTTCGATAACGATCCCGTTAACTATGTAATA…	MKFSLVFLFLTVSVITADTISEDQLEMMNILHNFCVTKTEVNEEFITSAQSKNFQPDPNFKCYLKCIMQATGAMSVDGTVDEDAMIAMLPDAIRDILTPTIMKCGTQKGSDPCETAFLTNKCYFDNDPVNYVIF	134	Full length	3310.27	2631.91
RnubOBP21	Unigene15165	ATGAAGTTTCTAGTCTTTTTCGTTGTATTAACTGTGATAGTTACCGTCAATGCATTATCATTGTCGCCAGAACAAAAAGCAAAGGCTAAGCAATACCAAGCAGCATGCCTGCAGGAAACTAAAGTCGATCCGAATTTGGTGAAGAAAGCAAGAAAGGGAGAATTCACTGACGATCCATTGCTAAAGAAGTTCGCTTTGTGCTTCTTGAGGAAAGCCAATCTCGTCTCGGCGGAAGGAAAACTCAACGAGGAGGTGGTCATGGCGAAGTTACCTCCAGATGCGAACAAACTCGGTGCCAGGGTTATCATGGAGTTGTGTAAGAATGTCGAGGGCACTGATCCTGCCGACAAGGCTTTCCAGATTTATAAATGTTATTATGAAGCCACCCCCAATCATGTT…	MKFLVFFVVLTVIVTVNALSLSPEQKAKAKQYQAACLQETKVDPNLVKKARKGEFTDDPLLKKFALCFLRKANLVSAEGKLNEEVVMAKLPPDANKLGARVIMELCKNVEGTDPADKAFQIYKCYYEATPNHVSLI	136	Full length	223.35	231.38
RnubOBP22	Unigene5737	AAAATTAAAATATATTTTTACTTATATTCAAAAATATTAAGATTTAGGGATATATTGAACTATCATGTACAGAAAATGAATAATAACGTATTAATAAAATTCTCGTGTTCTACAGGTGAAATAGCTGATTGCGAAAAGGGTATATTTGCAGATAACCGTAATTTAAAATGCTAC	KIKIYFYLYSKILRFRDILNYHVQKMNNNVLIKFSCSTGEIADCEKGIFADNRNLKCY	58	Missing 5' and 3'	2.67	0.97
RnubOBP23	Unigene8142	ATGCTTGTTCCTTTGAATACATTTTTATTTTTATTAATAATTCATCTGAGTAACGGAGGAAGGCCCGAATTTCCAGAAGACATCAAAGAAATTGTCTCGCACATCCATAATACTTGTGTTGCCAAAACGGGGGTCACTGAAGGTGAAATAGCTGATTGCGAAAAGGGTATATTTGCAGATAACCGTAATTTAAAATGCTACATGTTTTGCCTGATGGAAGAGGCTAGTTTTGTGGATGATGATGGAACTATAGATTATGATATGCTTATCAGTATGATTCCTGATCAATGGAGAGATAAAGTTTCTACTATGATAATGGCATGCAAACATTTAGATACGCCAGAAAAAGAAGGCTGTGACAAGGCGTTTGATGTTCATAAATGTTTATATAAAAATGAT…	MLVPLNTFLFLLIIHLSNGGRPEFPEDIKEIVSHIHNTCVAKTGVTEGEIADCEKGIFADNRNLKCYMFCLMEEASFVDDDGTIDYDMLISMIPDQWRDKVSTMIMACKHLDTPEKEGCDKAFDVHKCLYKNDPEIYFLF	140	Full length	1858.62	861.06
RnubOBP24	CL2397.Contig2	ATGGCGGTACCGTCCAATCAAATTTCCACTCTTACAATAAAATCAATAATTTTTTTTCCAGCACAAATGCAAGCAATCAAGAAAGGTGATTTTCCCGAAGATAGAAATATAAAATGTTTCGTTGCCTGCATGCTAAAAAAGGGCGGAATGGTGAAGGACAAAAAGTTGAATTATGATAGTGTAGTGGATAAAATCAACAAAATGCTCCCTGAAGATATGATAGAGGATACCATAAATTCTCTTAATGAATGCAAATCT	MAVPSNQISTLTIKSIIFFPAQMQAIKKGDFPEDRNIKCFVACMLKKGGMVKDKKLNYDSVVDKINKMLPEDMIEDTINSLNECKS	86	Missing 5' and 3'	14.18	7.54
RnubOBP25	CL4290.Contig3	ATGAAGAAGGACAGCCTGCAACGTCTCGGAAAAGTTTTTATCAAATCCTGCAGTATGAAAAATAAGGTCACCAATGCTCAAATGCAAGCAATCAAGAAAGGTGATTTTCCCGAAGATAAAAATATAAAATGTTTTGTTGCCTGCATACTAGAAAAGGCCAGAATGATGAAGGACGACAAGTTGGATTATGATAATATAAAGACACGAATCGAACAATTTCTCCCTGAAGATATGATAGAGGATACCATAAATTCTCTTAATGAATGCAAATCTGTTGCTCTAAAATATGAAGATATTTGTGACGCATCATTCCAAACAGCAAAATGCATGTACAATTCAAATCTCAAGAATTTCTCGTTCCCCTAA	MKKDSLQRLGKVFIKSCSMKNKVTNAQMQAIKKGDFPEDKNIKCFVACILEKARMMKDDKLDYDNIKTRIEQFLPEDMIEDTINSLNECKSVALKYEDICDASFQTAKCMYNSNLKNFSFP	121	Full length	16.03	13.73
RnubOBP26a	CL4290.Contig4	ATGAAGGCCCCTATCATTGCTGCAATTTTCCTGTCGCTGGCGTGTTTCTCCAATGGGATGAAGAAGGACAGCCTGGAACGTCTCGGAAAAATTTTGATCAAATCCTGCAGTGGGAAAAATAACGTCACCGATGCTCAAATGCAAGACATCAAGAAAGGTGATATTCCCGAAGATAGAAATATAAAATGCTTCGTTAACTGCATACTACAAAGAACCAGAATGATGAAAAATGGAAAGTTGGATTATGATAATGCAGTGGATAAAATCAACACAATGCTCCCTAAAGATATGATAGCGGATAGCATAAAATCTCTTGATGATTGCAAATTCGTTGCTCTAGAATATAAAGATATTTGCGACGCATCATTTCAAACAGCAAAATGCATTTACAAATCAAAT…	MKAPIIAAIFLSLACFSNGMKKDSLERLGKILIKSCSGKNNVTDAQMQDIKKGDIPEDRNIKCFVNCILQRTRMMKNGKLDYDNAVDKINTMLPKDMIADSIKSLDDCKFVALEYKDICDASFQTAKCIYKSNPKKFSFP	140	Full length	12.55	7.45
RnubOBP26b	CL4290.Contig5	ATGAAGGTCCCTATCATTGCTGTAATTTTCCTGTCGCTGGCGTGTTTCTCCAATGGGATGAAGAAGGACAGCCTGGAACGTCTCGGAAAATTGATTATCAAATCCTGCAGTATGAAAAATAAGGTCACCGATGCACAAATGCAAGCAATCAAGAAAGGTGATTTTCCCGAAGATAGAAATATAAAATGTTTCGTTGCCTGCATACTAAAAAAGGCCGGAATGGTGAAGGACAAAAAGTTGAATTATGATAGTGTAGTGGATAAAATCAACAAAATGCTCCCTGAAGATATGATAGAGGATACCATAAATTCTCTTAATGAATGCAAATCTGTTGCTCTAGAAGATGAAGATATTTGTGACGCATCATTCAAATCAGCAAAATGCATGTACAATTCAAAT…	MKVPIIAVIFLSLACFSNGMKKDSLERLGKLIIKSCSMKNKVTDAQMQAIKKGDFPEDRNIKCFVACILKKAGMVKDKKLNYDSVVDKINKMLPEDMIEDTINSLNECKSVALEDEDICDASFKSAKCMYNSNLKNFSFP	140	Full length	22.04	11.97
RnubOBP27	* CL1167.Contig1, CL1167.Contig4	ATGATGTTTTTAACAGTTACCCAAGTTTCATTCAACATGACGTGGCGCATATTTTTGTCGGTTTTTACCATTTTTCTGGTGGTCGAAGGCCAAGAACCATCAGCTGAATGTCAATGGAATCGCCGACCGATAGTTCTGTCAGAAGACTGCTGTAAGGGAGCTTTGCCTAGCTTCATGACGAGGCAGCTTATCGAGGAATGTTTCGGTGCCGGAGGCGGTCCACCTCAGGGTGAAAGAGGACATCTGGGAAGAGGTAGAGGTCCCCCATGCGAAGCCATCGAATGCATCTTGCAGAAGAAGAATGTTCTGACTGACAAAAAAGTGAACAGTACAGCACTCTCGACCCTACTGCAGCAGGACTATCCGTCAGGATTGGGGTGGAAAGCCGCTATTGAGGCG…	MTWRIFLSVFTIFLVVEGQEPSAECQWNRRPIVLSEDCCKGALPSFMTRQLIEECFGAGGGPPQGERGHLGRGRGPPCEAIECILQKKNVLTDKKVNSTALSTLLQQDYPSGLGWKAAIEASIKYCDADASNDQDDCEARKYIGCLKRQTFLNCPSSVWNASDNRCNELKTFIGKCPRP*	180	Full length	2.95	9.64
RnubOBP28	Unigene13271	ATGTGGGCCCAATTACTTGTTGGGATTTCTTTACTCCTGGTTGCCGAGTGTCAAACGGTGTCTCCACTTGAATGCTTGTTTTTAATTCCGTTTCCACCAGTCCGACCCAAGGACTGCTGTCCAATGCCAAAACCGGCGATTTTTAAAGACGCGCCGGAGGATTGCGGAGGATATCCTCATGACCATCGCGGTCGCAGGGGCCTAAGACGATCGTCCTGTGAAAGCGTCGAATGTACTTTGAAAAAGTATAAACTGCTCAAACCTGACAATAGTGTCAACACCACTGCATTCAAAAAGTACATGGATAAGGAGTTTGGAAGCACTTACAAGACCGCGATTGAAAAATCAGCAGCCAAGTGCAAAACAGATGTCCCGGCCGAAACCGATTGCCAAGCGCAA…	MWAQLLVGISLLLVAECQTVSPLECLFLIPFPPVRPKDCCPMPKPAIFKDAPEDCGGYPHDHRGRRGLRRSSCESVECTLKKYKLLKPDNSVNTTAFKKYMDKEFGSTYKTAIEKSAAKCKTDVPAETDCQAQLYTLCISTEMFVNCPDSVSADSSSCAQLKIFLEKCPMPHRHGK	176	Full length	1.41	0.90
RnubOBP29	CL4846.Contig2	ATGTTTTTTTCAAAGTGCCTTGTGTTGACATTTTTAATTGCATTATTGAACGTGTTTATTGGGGCGTCCGAAAATGAAAGCAACATAAATCTATTAAAAAAAGAAATTATTGAAGCAATGAAAGATTGTGGGGAATCAAAAGATTACAGACAAGCTGCTCAAGAAGTATTTGAAACGAAATCTAAAAGCGCAAATGCAAAAGTATACAGCATTGAAGATGATGTAAAAATAAGTAACACTGCAGAAGAAAAAAAAGATGGACAAATAACAAGGCTAAAAAGAAGTACGTCCAATAAGAAATCTTTGGATGGTAGTAACAGTGAAGAATGGGACTACGATGATACTAGTAGAAGAAGTAATGGTGAATCATGGAATGACCCAAAAGATGACATATCAATT…	MFFSKCLVLTFLIALLNVFIGASENESNINLLKKEIIEAMKDCGESKDYRQAAQEVFETKSKSANAKVYSIEDDVKISNTAEEKKDGQITRLKRSTSNKKSLDGSNSEEWDYDDTSRRSNGESWNDPKDDISIFDSVYGHERRNNSKNYGTNNNNDRSSYDQNSTKYNSQTDYGNNFDSRGARMVPVFGKLFNDKYPKSIRELNMTSNLYDPFMTRGIRSADIVYNRVKRLDKLMKNSNENECLSQCVFTSLQIVDDRGIPKEVLFNKLLQGTITSLQTRSVLEAQLQACFDELASESEENACSYSNALDRCLGLQLKKRKSLANEAEESESIKVDA	337	Full length	63.11	41.99
RnubOBP30	Unigene15807	ATGCTTGTTTTATTTATTGTTGTGATTGCAGCTACTGTGGTTGCAGGAGCAGATAACAAAACTGTGAATTGCACAAAGATTCCACAAATTACTCCAGAAGACTGCTGTCCGCTGTTGGAGGATATAGGCAAAGACGAATTTGAAGGTGAATGTACCAAATCTCTTCCATCAGATAGTCCCAGCGAAAAGGAATTGTGCGCATTCAGCGAATGTCATCTGTCACAGAAAAAGCTTCTAACACCGCAGAAAAGTATTGACTATGCAGGGTTGAAAGCATATATGAAGACCGTATATCCCAAATCTCAGGGAACGGGACTGGAAGAAAAGATGAAGAAATGTATGCAGAAAGATACTAGAAAGAAATGTGATGCGTTAAAGCAACTTGACTGCGTTTTTGTG…	MLVLFIVVIAATVVAGADNKTVNCTKIPQITPEDCCPLLEDIGKDEFEGECTKSLPSDSPSEKELCAFSECHLSQKKLLTPQKSIDYAGLKAYMKTVYPKSQGTGLEEKMKKCMQKDTRKKCDALKQLDCVFVTIFLSCPDDVYVKTAECAEMKTFVANCSLPFVISD	168	Full length	13.59	11.45
# Representated as full length in female-specific assembly
*Fragments joined into one gene based on sequence overlap

## Sheet: IRs
Name	Unigene name	IR DNA seq.	IR protein seq.	# Amino acids	IR status	FPKM female	FPKM male
RnubIR1	CL3565.Contig3	ATGAATGATACGTTCACACCATTTCAAAATGATGAACAAACAATATGGCCGACGAGAGTGATAACAGCTGATTTACTCAATGATTTTCGTTTGTCAGCTACCAAGCTAGCAACAGATTATTTTGTTTACAGGAGAATTAATTCAGTCTTGCTATTTGTTTGCTGGACCAACAACGATGTCTTAATATTATCAAAAACTTTATTTGAACATGGCATTAAAGTTGTAGCGGGTAACTTTTTTGAATCAAAGAATAGTTCCATTGACAATGAGAGATTCTATAATTTAGTGAAAGTTGAAGAGAAAGAAATTGGAGTTATGATGGATTATGAATGCTATGAAAATGAACTGGCTCTACAAAAGGCATCTGACTTAGAAATATTTAATTCTTCGTATAAATGG…	MNDTFTPFQNDEQTIWPTRVITADLLNDFRLSATKLATDYFVYRRINSVLLFVCWTNNDVLILSKTLFEHGIKVVAGNFFESKNSSIDNERFYNLVKVEEKEIGVMMDYECYENELALQKASDLEIFNSSYKWLIIDGDYNRNSSIVMDNHYPNSTKSEIFISLSEKNLNIDSEITVALKKESLRETEMYDFQIHGKTFDNDLADFILFDVYNVYSKLGGKINITKMGDWNSQRGLEIYQDKQKYTRRNSFHGLVMRAVTVMVTRPERPVIEILQDPSYTYGVNGMTKLNSALLDLLQDLYNFRVTYVITDVWGGMNADGTENGMMGVLQNRKAEVSATGVRYLPERLDHAHFLFQTWAIEVSFFFRVPEETVGPMRSHFAEPLGGSCWVCVMASSLLL…	725	Full length	5.53	4.93
RnubIR7d	Unigene3254	GACAGATGGGTGAACGGGTCATTTGTTAATAACATTGATCTCTTCGCTCTGAAAACATTACAACTCCACAAATGCCCTATAGGTGTAACAACAATAATGCGATATCCCCACGTCATAACTAAACACCTATCGAATGGGACCATAGAACTTACCGGAGTGGAGGGACATCTGGTTCGAGGATTTTCGAGGTTATTAAATTTCACTCGTGTGATTATTGAACCGACTGATGAATATAGATGGGGACAGTGGACTGGAAAAAAGTGGAACGGGGCAACAGGAGACCTGGTCTACGGTCGAGCTGAACTAGGCGTCGGAGCGTACATAGCATCTCTCAGTAGACTACCCGTATTAGATGTATCATTCGGTTACGATACTGTCGATTTGGTGTGGGCGATACGT…	DRWVNGSFVNNIDLFALKTLQLHKCPIGVTTIMRYPHVITKHLSNGTIELTGVEGHLVRGFSRLLNFTRVIIEPTDEYRWGQWTGKKWNGATGDLVYGRAELGVGAYIASLSRLPVLDVSFGYDTVDLVWAIRREEKYSPASKMILPFKIYVWILTITVFFLLLFLLLFLRKKIHGNSFQVKDLPMTIWQVTLGIGIKYMPSGRFVSYVITVWMWMSMVLRNIYQGSLVGFLTHDFYEDKVFTMKDMIAQGYTFYGTHTSVDLMMNVTDDTVQHILKRMIIISTDTEYDKITEKIATGEIKATALHLKPRIPELNFKFRGKGFITILEETYRSQIVTVAFARFSPIMEAVNYWIHRISEAGFIDKWLEDYAWPKVSITDKPKIIELQHFVGPFVLLIFG…	423	Missing 5'	1.78	3.50
RnubIR8a	CL747.Contig1	ATGATTCTCTTGTCAATATTCTTACTGAAGTTATTAGCGTTTTTAGTATCAGCTGTGGATTTTAAAATAGTGTTGGTCGCTGAAAAACAGCAGCCAGAAGTAGCTGGATGGTTTAGTGATGGTTTACAAGACGCTGAATCAAAAATTTCCGGATTGAAACTGAAAGCTGACACAATATTTCTTGACAGGGAACAAGAAGAAGAAAGTTATGCGAAATTGTGCGCCAGTCTATCTTCCGGAGCTAGTTTAATTTTGGACACCGTTTGGGCACCATGGAGTCAACTGGAAGACCTGCTTTCCAGTAATCCTGGAATACCGTTTATTAAAAGCGCATTTGGTGAGTCAACTTCAACTTTGGATGCAGTTTTGCAACTGCTTCAAACCAGGAAAGCAACTGAC…	MILLSIFLLKLLAFLVSAVDFKIVLVAEKQQPEVAGWFSDGLQDAESKISGLKLKADTIFLDREQEEESYAKLCASLSSGASLILDTVWAPWSQLEDLLSSNPGIPFIKSAFGESTSTLDAVLQLLQTRKATDAVFIFKNEQALDQALYSILGKSTLRILAMQDLQRRIGDMRPAPGNIIIFGKTDFIQETYKQAVDMDLIKLPDRWVMASTDLNFYRFDPSVLIEPACLIGYGPSFSCRLQGVQPPCNSDDGSLPIEALAMTKMIEIIADALMDTNQKMVKIDCTTEPLNNDEQPNNNPLYKLLDDKTKSNDSLLYWDKTRHGLFLRADYVVKVGGPNGLKAVAEWLTSGKQILSESTAEIKTPRRFFRIGTTPAVPWTYPKIDSSTGKAMFTTKGEP…	889	Full length	12.08	70.49
RnubIR21a	CL1424.Contig1	ATGCAAACATTTCCAATGGCTTATGTTCACGGAAAAATAGATATTAACAATACCATTTCCAACCGGAATATATTAAATGTCTTATCGAAAGACTGCGCTAATTATATATTGTTTATGGGAGACGTTATGAATTCTGGTGAAATTCTTGGATTGCAAGCCACGAGTAAAGTTGTCATCGTGGCTAGGTCTTCACAGTGGCGAGTTCAGGAATTTTTGTTAAGCAAAGTGTCTAGAAATTTTGTAAATCTTCTAGTTATCGCGCAATCGTTTCGAGATGATGAAACTTTGGAGACTCCATACATATTATATACTCACAGCCTCTTCATCGATGGTCTGGGAGCAAGCAAACCAGAAGTATTAACATCGTGGAATAAAGGAAAGTTGGCCAGACCATACATT…	MQTFPMAYVHGKIDINNTISNRNILNVLSKDCANYILFMGDVMNSGEILGLQATSKVVIVARSSQWRVQEFLLSKVSRNFVNLLVIAQSFRDDETLETPYILYTHSLFIDGLGASKPEVLTSWNKGKLARPYIDLFPPKMTKGYAGHRFVVIAADQPPFVFKRIYTDNLGNKKVSWEGVEYRMLNLLGHRNNFTIEIKEPDSLLLGSGDSVGLSLMNGYGDLGIGGLYITTERIATMDMSASHSQDCAVFISLTSTALPRYRAIMGPFHWTVWVALTFTYLFGIFPLAFSDKHTLRHLLHNSGEIENMFWYVFGTFTNCFTFVGKNSWSKTTKVTTRLLIGWYWIFTIIITACYTGSIIAFVTLPVYPSTVDTVKELVTGNYRVGTLETGGWPLWFANS…	865	Full length	12.76	12.09
RnubIR25a	Unigene7801	ATGTATTTACGAGTCTTTTTGCCCTTTTGGATAATTCATTCGACTTTTGGGCAAACGACGCAAAATATAAATGTCTTATTTGTAAATGAAGAATACAACACATTGGCAGACCGAGCGTTTAAGGTAGCACAAGAATATGTGAGGCGAAATGCCAACCTAGGAGTGGCCATAGATGCTGTGGAGGCAATTGGGAATCGATCTGATGCAAAAGGATTGCTTGAGCAGTTGTGCCGCAAATACAATGACATGGTGTTATCGCAGAAACCACCTCATGTGGTATTGGATTTCACAATGACCGGTGTCGCTTCAGAGACTGTCAAGTCTTTCACATCGGCTCTAGGTCTGCCTACGGTGACTGGGTCATTTGGTCAAGCCGGAGATCTTCGTCAATGGAGGTCT…	MYLRVFLPFWIIHSTFGQTTQNINVLFVNEEYNTLADRAFKVAQEYVRRNANLGVAIDAVEAIGNRSDAKGLLEQLCRKYNDMVLSQKPPHVVLDFTMTGVASETVKSFTSALGLPTVTGSFGQAGDLRQWRSLDIGQAKYLLQIMPPADVIAECVRSIVNKQDITNAAILFDETFVMDHKYKSLLQNIPTRHVISPVKGTAIEDIKSQLKNLRELDIVNFFILGNLKTIKNVLDAADGNQYFGRKYSWYALTQDKGDLTCICKDATIIYIKPTPEASSRDRLGKIKTTYSMNGEPEIASAFYFDLSLRTFIAVRGLLELGNLQKNMDYITCDDYDGKNSPNRSIELRETFNQVKEPPTYAPFYLSDDVYMNGKSFMEFNMEINAVSVKDGSSVGSKNL…	932	Full length	110.06	168.15
RnubIR40a	* Unigene32376, Unigene22949	CAAAGAGGTATTGAGTATTCCTTTTTGACGTTAGCAGACAGTGGCGCTTTCGTAACGAATGCTCCTCGAAAACTCAGCGAAGCTCTTGCTTTGCTTCGGCCATTTCAATGGGAGGTGTGGCCGGCAGTTTTATTGATAATCGCTTTAGCCGGACCAGCTCTGTGGGTGTCTGCAGCTGGCCCTGCAATTTGGCGCCCAAATAGATCACCTCCACCGCCGGCTCTGGGGCGTTGTATTTGGTTCACCACGTCAATATTTTTACGGCAGAGCGGATGTTCTCCATCTGATAGCACAAGAGCAAGAGCTCTAGGGCTTCTATTGTCATTAGCAGCCACGTATGTCTTGGGCGATGTTTATTCAGCCACTCTGACGTCACTTCTAGCGAGACCAGCTCGGGAG…	QRGIEYSFLTLADSGAFVTNAPRKLSEALALLRPFQWEVWPAVLLIIALAGPALWVSAAGPAIWRPNRSPPPPALGRCIWFTTSIFLRQSGCSPSDSTRARALGLLLSLAATYVLGDVYSATLTSLLARPARESPLSDLRGLEQAML	147	Missing 5' and 3'	1.74	0
RnubIR41a	CL1785.Contig2	ATGGATCTCTTTACTCCTGTTGTTCCGATGCAGTCGCTACTAGATGTTATAATAAAAGTATATTTCACGAAAACTTACTGTCTTTCTATATTTACAAATAGTTCAGCAAAATTTCTAGAGGATATTTCTTCTTTACCAATTATATACAATGATATATCATCTAATGAATCGGCGTTATCGAGTATGATATTGAACTCGTTTGACAATGGATGCTCGGATTTTATTATAAAAATGGAAAACGGGGAAAAATTCTTAGAGACATACGATGAGAATATTCATATTACAAATCAAAGAAGAGGAAATAGGAAACTTGTTTTCGTGCCAACATCCGATGATTTAGTAACAAGAGAAAAATTTATAGACCTTCTGAATGTACGAGCAGTTGAATTTATCCCAGAT…	MDLFTPVVPMQSLLDVIIKVYFTKTYCLSIFTNSSAKFLEDISSLPIIYNDISSNESALSSMILNSFDNGCSDFIIKMENGEKFLETYDENIHITNQRRGNRKLVFVPTSDDLVTREKFIDLLNVRAVEFIPDILLILPKCDDFNDSCSTYELATQKFVGTNGNEMLYLDTWHVGNNSFELNANLFPDKISNLQGRHMKAATFSYKPYALLELDENDNIIGLDGTEMRFGLQYCIWSNCTMTIVRDDESEWGEIWDNRSGNGILGNIVMDKADIGFGALYSWYHEYKFLDLSMPIIRTGITTIAPAPQLIPSWLLPILPFDSIMWSSLFIASGLGAIALYATAKTGPDPYTPTDSTFAIIGIMLLQVPPVKNPPPAFRHVLSWLLLLSLMLSNAYSSGL…	618	Full length	3.05	4.99
RnubIR60a.1	Unigene15322	GACTTTGACAATTCAACAGTCAATAGACCAGAGAAATCATATACTTTTGCTGACAAAGCGGACTATTATGTTCTGATAGTTGACAATATAAAGATATTCAAACAAAAAATTGATGAGCTTTCAAAGTTAGATTCTTGGAACCCTCGCGCTTACGCTATAGTACTGTGTTCTAGGCTATTGAGGTCAAAGAAAGGGGTAAAACAGTACTCTAGATTGATGTCTAACTACTTATGGGCTCGTTTTGTTTTATATGGTGTTATTTTTTTACGCGACATTGAAGAGCAGTCAACGTTCAAAGCATTCTGCTGGAATCCATATGATCCACCCGACAGGTGTGGACGAGATAATGATATCACCCAAAAAGCAGTAGAACTTTACGACGTATGTAGAGAAGGAAAT…	DFDNSTVNRPEKSYTFADKADYYVLIVDNIKIFKQKIDELSKLDSWNPRAYAIVLCSRLLRSKKGVKQYSRLMSNYLWARFVLYGVIFLRDIEEQSTFKAFCWNPYDPPDRCGRDNDITQKAVELYDVCREGNLTNKRRFFESKVPTNLKGCPMRTLAVVKSPFINEPDETFPGLEIILLNTIAQKFNFILEIDSNSTARGDKALENDWTGMMARLKSKEGDIAIGAIYPDNDIHEDFDASISYMQDSYTWVAPRALPLPRWRALVVIFSKDLWKACGFVYILCVLVWFSLGNLSNESAYNKSITHCAFNSLCVNIGGVAYMQPAYDSVKLFFIFFSIYGIILITSYQTKLIMVLTNTGYYSDINSVKELLDSGLKFGGFEELGDLFEDSTDYIDNELD…	585	Missing 5' and 3'	2.69	1.67
RnubIR60a.2	Unigene269	CGTGCATGGAAAAATACTGCAAAGTTAAATGAAGAAAATCATCATAAAGACGACGCTGATGAACTAGGAGTACTTCTCGCTGATGATGAATTTATTCAATCGCATCTGACGTTTATTAGGCTGTCTGATTTTTATGTAGTGATTGTGGATAGCTATCGTATGTTTAATAGTAAGATCAGGCAGCTAGTGAGAGTTCCATCTTGGAATGCCAGAGCCCCGATTATAATATATTGTTTTAAACTACCGAAGACTAAGAAAAGAATGATGCTTTATCCCAAACACATTCTTCGTACACTGTGGACGTATAATGTTTTGAATGCTATACTTATGATACACGATTGGAAAAATCATTCTGTAGTGAATGTATTTTCGTGGAATCCATATGACCCACCTAAGCGG…	RAWKNTAKLNEENHHKDDADELGVLLADDEFIQSHLTFIRLSDFYVVIVDSYRMFNSKIRQLVRVPSWNARAPIIIYCFKLPKTKKRMMLYPKHILRTLWTYNVLNAILMIHDWKNHSVVNVFSWNPYDPPKRCGEKNQDVSKYASIVDTCFDGNLTKGVKLFPDKIPLDLQGCPIKILGVVWHPFLNHNGSGEDAGFDRNIIDAIAQKMNFTVDLNTEEGLWGDIYPNGSWDGLMGALKKGKGEVGIGAIYPDNDVHEDFDSTLSYLQDSYAWIVPRSREIPQWENLIIILKPTMWLATGVVYWICTVVWYLLSKPCYETGIKDKEFIPGVLDSLCINLGVSMVARPNSNSMRLYFIGFCLYSMIWCTIYQTKLITVLTTPTYEHQITQTEELLKSKL…	631	Missing 5' and 3'	2.23	1.46
RnubIR68a	* Unigene12105, Unigene8917	GTCGTTGAGGAGTATGAGGATCTCCTGTCACCCAATTTTGATACACTTGAATCTTTAAGACAAGTGCGAAAAGATGGATGCCAACTGTATATTATTATGATGGCCAATGGAATGCAAGTTACACGTTTACTCCGATTCGGTGACAGATATCGTGTGATTGATACAAGAGCCAAGTTTGTTTTGCTACACGACTTTCGGATATTTAAACCAGATGTTCAATACTTATGGAAAAGGATAGTAAATGTGATTTTTATTAGACACTACATTGGAAATGCACATAACGACGAATCTTGGTTCGAATTAACCACTGTGCCTTTTCCATCACCAATTCGAGGAGTTTTAGTGCCACGTAGATTGATCACATGGAAGAATAAAAAGAAGGCTGACCTTTCATTCTTA…	VVEEYEDLLSPNFDTLESLRQVRKDGCQLYIIMMANGMQVTRLLRFGDRYRVIDTRAKFVLLHDFRIFKPDVQYLWKRIVNVIFIRHYIGNAHNDESWFELTTVPFPSPIRGVLVPRRLITWKNKKKADLSFLFNDKTSDLKKHSLHVVALPHVPAMLVNLDENKNEASYGGMEVEIMRTFASAMNFVPKIYEPKNVIKEQWGHKQLNGSFSGLLGEMVDGHADIALGNLHYTPYHLQLTDLTIPYITECLTFLTPESLTDYSWKTLILPFKSNMWIAVLTVLFMSGLIFFALAKFHYKLNTLSESLIMDDNMIIKSDNTNSQHPKKVVGLYLFEEMPNSILYTFGMLLVVSLPKLPSGWSLRMLTGWYWLYCVLVVVSYRASMTAILANPVRRVTIDT…	621	Missing 5'	2.18	1.72
RnubIR75q.0.1	Unigene4750	ATGAAGTTGTTTCAATCACCAAATAAATGGTTAATAATAAACCAATCGACTCAGAAAACAAACAGCGGAATATCATTACCAGTTTCTCAGAATACATTATTCACGTTAGAACATTATAATTCCACGCCGCTATTTGCTAATGAATCATTGAAAACCAACACGAATTTTGAGCTTAATGCGTCAAGTAATTTAAATTTTGATGAAAAAGAAAAACAGGGCTTGTCCATTAGTCAGGATGATGAAGGAAAGAAGTATCATATCCGGTTTTTAGAGAAAGCTGAAGATTATCTCTTACAGAATTGCTCAGTTTTATGTGACAGTGAAGTGGTTTATGCTCAATTCTTCAAAAAGGGTCGATTTAAACTAACTCAAATTTACAAGAGACGAGTGGAAACTGCA…	MKLFQSPNKWLIINQSTQKTNSGISLPVSQNTLFTLEHYNSTPLFANESLKTNTNFELNASSNLNFDEKEKQGLSISQDDEGKKYHIRFLEKAEDYLLQNCSVLCDSEVVYAQFFKKGRFKLTQIYKRRVETAMLQEDYAWWDLNSGITDNRLTELTAVRRKDLQGTVIGATIVINNEESRHNLINFKNKKDDTITKASFLLVNQLIDFVNGTRKFYWKNTWGYQLTNGTWTGMVGMMFHGPSDIGGTPLFFNSERIPVIQYVAMTIPTLAKFVFRQPPLSYVSNLFLLPFRWTVWAASAVLVILGVLVLYAIALWEEKTSMHIPKSKIACPQCGNYDCDKNQLTGKVSDVSMLAVGAISQQGSTEEPKSLSGRISTLVIFVVLMFLYNAYSANIVALL…	619	Full length	5.39	4.75
RnubIR75q.0.2	Unigene10291	ATGGATTCCATTGGAGATTCAATTGGTGATGACAATACAGCTGACGTCGTGAAGTTTGACAACGAAGAAGTACCACTCTTTTTTAGTGCAGATTACAAGGATGGACGTATTACAAAAGATATTCAATTTCCTGGAAATGCTGAAAACTTTCTGTTTAATAACTGCTCTATGTTGTGCGACAGTGAAGTTGTCTATGCTAAGCTTTTGAAAGGAGGCAAGTTCAAACTGACACAAATTTATAAGAGACGTCCAAATTCTACTGTGGTTGAAGAAGACTTTGGCTTGTGGGAAAACAGCATTGGAATTACAGGAAACAACTTAAGAAACGTAACAGCAATCAGGCGATTGAATCTTCAGAGAACAGTCGTTGGAGCCAGCGTCGTCATCAACGCCGACGAT…	MDSIGDSIGDDNTADVVKFDNEEVPLFFSADYKDGRITKDIQFPGNAENFLFNNCSMLCDSEVVYAKLLKGGKFKLTQIYKRRPNSTVVEEDFGLWENSIGITGNNLRNVTAIRRLNLQRTVVGASVVINADDTIANLRNYGNKKVDTVTKANFILVTQLIDIVNGTPNFIWEDSWGYKLADGTWSGMIGTMIKGGSDIAGTPLFFTAERMPVVDYIVMTTPTIAKFIFRQPPLSYVSNLFLLPFRWTVWVASTILIMLIILAIYSIALWEEKKPNRKKRPKVPCSVCGIYDCDLSHLQGKIADVSMLAVGAISQQGSTEEPKSLPGRISTLVMFIVLMFLYNAYSANIVALLQSQSDSIKTLADLLHSRFKMGVHDNLYNRYFFPAMTEPIRKAIWEQ…	581	Full length	24.53	275.07
RnubIR75q.0.3	CL4289.Contig1	ATGAAATTAATTTGGTATTTTTCTATTGCTTTTGGCGTCTTTACCACATCTTTATTGAGTTATCGCATCGAGAATGAGACAAAAATTAAAATACTCGAACTTTTACGATACTACGAGCAACCGAATGCATTGTTCGCTTATGTATGCTGGGATATAGCGGAGGTAGTCAACTTTGCGAAGTTCTTGTATCATGAAGGTGATTTAGGAATTACTGTGCTTGGAGCTACCGTTGATCAGATTTATACTCCAATCCCGGAGTATGCTCATCATGCAATATTCTTGGCCGATATGGCATGCGATGGGACTATGGATCTTCTTATAGAGGCTGAAAGTCGTTTACTTCTGAAAGATCCATATAGATGGATTATTATTAACAGCAATGATAACTATGTTGGATCT…	MKLIWYFSIAFGVFTTSLLSYRIENETKIKILELLRYYEQPNALFAYVCWDIAEVVNFAKFLYHEGDLGITVLGATVDQIYTPIPEYAHHAIFLADMACDGTMDLLIEAESRLLLKDPYRWIIINSNDNYVGSTLWSDDNNETIFLINATNDTAENVDNFTWGYNIKNISNYKHHLLPDIFNNLGILPDSNINVIFKSTTNESLDHFSVYRSWLRSNLKMEKMSHKSLAVHRRDLEGAPLKVCYVITDNDTLNHLSDYRNREIDTITKVNFVLTNHLLDFLNASRSFSFVNSWGYKTDDGGWSGMIGELYTKNSDIGGSPLFFTADRIPVIDYIAMPSPTRSKFVFRQPKLSYMSNVFALPFRKDVWACSGGLILIIIVVLFISTKWEWSTPAYKTDSE…	678	Full length	6.47	7.30
RnubIR76b	CL3301.Contig1	ATGGCTTTGCTCGAAATTTTCCTTTCAACGCTTTGTCTCAACTTGACTATGTGTCCAGATGACATTGCCACTTCTTCGGGAGTTGGCTTGACAGCTAAGCAGATAAAATTCGCAGCGTTGAGAAGAGAACTAAATGGAAGGCATTTAAAAATTGGTACAGTTCAGAACTTTCCATTAAGCTTCACAAGTTTGAACGGAAATGGAACGATAGTTGGTCATGGCGTGGCATTTGAGTTTATTAATCTTCTCCAGAAAAGATTTAATTTTACTTACGAAGTCGTTTTACCGAAACAAAACTTGGAAGGAAGCCGAACAAACTTGGATAACTCTCTCATAGGATTACTCACGAAAAATGAAATCGATGTTGCCGCTGCATTTCTACCAATGCTTACTGATAGC…	MALLEIFLSTLCLNLTMCPDDIATSSGVGLTAKQIKFAALRRELNGRHLKIGTVQNFPLSFTSLNGNGTIVGHGVAFEFINLLQKRFNFTYEVVLPKQNLEGSRTNLDNSLIGLLTKNEIDVAAAFLPMLTDSMDFIRYSSGLDEGEWMLMMKRPRESASGSGLLAPFDSNVWYLILVAVLTFGPSIYLLSWFRYYLTKDDKNKPYTLSPCFWFVYGALIKQGTTLSPDANTTRVLFATWWIFITLLSAFYTANLTAFLTLSKFTLAINAPQDLAKKNNKWVARKGSAVEYVVTNPAEELYFLNKMVLKNLGVFQPENMDAEYLPYVQNDYVYVRDKPAVEQLMYDDYKNKTKQNVEEAKRCTYVVAKDSFMKKSRGFAYPRNSTIFELFDPILLALVE…	549	Full length	9.10	8.31
RnubIR87a	Unigene16606	ATGGTTTATTTATTGTTGTTAGTTATTACTCTGGGATCCACTTGTGCACAGGATTATGAAATCAATCCGTTGCTGTTCAAAGAAAGTGAAGAATATGAAGATACTGCGAGATGCGTCCTGAAAATGTCCTCAAAGTATTTTGTCGATAAAAAAGCCATGAGTGGGAGTATTGTTATCATCAATATAAACTCGTATGTTTCCACCACGCAACAAATATTGCTTGAAACAATACACCATGGATATAAACTAACAGTTATGGTAAAGGATTCAAGTCGTCCCCATAAAAATGCATCACATTTTCCAGAAAAGGCTAAGAATTACTTGATGGTTTTGGAAGATAAGGATGAATTAGAAAGAGACATCTTACAACTTAATAAATTACCGACATGGAATCCACTT…	MVYLLLLVITLGSTCAQDYEINPLLFKESEEYEDTARCVLKMSSKYFVDKKAMSGSIVIININSYVSTTQQILLETIHHGYKLTVMVKDSSRPHKNASHFPEKAKNYLMVLEDKDELERDILQLNKLPTWNPLAKAAIYVELKPKYELDSMVKEVIDRLNKYQLMKTIVFVNFPELKELRAYSWKPYSDKNCGGLCDEIILKATCKDDIVTEIEPLDFIIPYNMRNCPLTVYTVMSEPYVMKPVRKITNSIYDDQYEFDLGIEVNIMKTLAQFSNMTLIIRMSNVSEDWGYLQSDGTATGLFARLRNKEVDAIIGNMEVNRDIRKWFDPSNTYMQDEITWCVPKAAPASTWSNLVTIFKWSTWLTTVSAVILVSCILHWFTYNERPNTPKWPTKSLLMT…	646	Full length	3.21	4.97
RnubIR93a	Unigene2519	TCACGTATATTTGTTGTGTTTTTAACTGTGATTCCAAAATGTGTCGTTTATAGTGCGGAAGATTTCCCATCCCTTATATCCGCAAATGCTTCCTTGGCGATAGTTTTGGATCGTGACTACTTAGGTGATGCTTATTCTGATACCCTTGAGCGAATTAAAGAATATATGAAGGAGCTGACAAGAGAAGAACTGAGACATGGGGGAGTAAACGTACATTATTATTCCTGGACGTCTATTACTCTGAGGAATGATGTGACTGCCATTTTAAGCGTGGCTTCGTGTGAGGACACTTGGCGGCTTTATTCTTTGGCGAACGGAGATCGGGTGGCCTTACTCGCAATTACTGATGCCGACTGTCCTCGTCTACCCAGAGGACAAGGAGCGGTGTCCGTACCAACA…	SRIFVVFLTVIPKCVVYSAEDFPSLISANASLAIVLDRDYLGDAYSDTLERIKEYMKELTREELRHGGVNVHYYSWTSITLRNDVTAILSVASCEDTWRLYSLANGDRVALLAITDADCPRLPRGQGAVSVPTVALGEELPQLVLDMRTRKAFDWKACIVLHDDTLNRDMVSRVIEALSSDVDDKAVSSVAVSVFKMKHEDSEHQRRQEIDKTLSKLKLKYTGENFAVIVTTDVMSSVMEVAKFRRMVHPKSQWLYFISDTDIHHDNISAFTDLMSEGENVAMIYNVTNDDPTCRSGVICHCKELLRAFVLALEQAIQDEVEVSSLVSDEEWEAIRPTKQERGISLAAEVEIYLITNSVCNNCSSWRIRSADTWGTSFQRRNSTELKIQLLEVGNWRPV…	859	Missing 5'	1.73	1.56
RnubIR_Fragment1	# Unigene34454	AACTTAACTAAATCTTTACTTAACATTGACAGTGAAGTGAATTTAAATCGACAGCAAAATGTATCACATAAAACAGAAAAAAGATCAGTGGACTCCACTTTCCACGGTCATCCAAAGACACAAGAAGAGATATGGTTCAGAGCTTTCCACGGAACCAAAATGGCATTTAACCAAGTACCGTCTCTAGTCAGTCTTATTCATATGCTGACTGTAAAATATCTTGA	NLTKSLLNIDSEVNLNRQQNVSHKTEKRSVDSTFHGHPKTQEEIWFRAFHGTKMAFNQVPSLVSLIHMLTVKYL	74	Missing 5' and 3'	0	0.85
* Fragments joined into one gene based on sequence overlap
# Could not confidently be named according to sequence homology

## Sheet: SNMPs
Name	Unigene name	SNMP DNA seq.	SNMP protein seq.	# Amino acids	SNMP status	FPKM female	FPKM male
RnubSNMP1	Unigene2817	ATGAAAATGCAATTACCTGTGAAAGTGGGTGCAGGATCAGCGGGTGCGCTTGTTTTTGGACTCCTTTTTGGATGGGTAGCTTTTCCAAAGATACTGCGTAGTCAAATAACGAAGCAAATGACTTTGGCTAAAGGCACAGACATTCGTGAGATGTGGACAAAAGTTCCGTTTCCACTGGACTTTAAAATTTACCTCTTCAACTGCACAAACGCTCCAGACGTGATGAAAGGACGAAAACCAATCGTTCAGGAGATTGGACCATATTTTTATGAAGAATGGAAAGAAAAGGTAAACATGGTGGACATAGAAGAAGAAGACGCCATCTATTACAATAGACGGGATACATTCATATTCAATAAGGAGAAATCTGCACCTGGACTGACAGGGGACGAGATGATT…	MKMQLPVKVGAGSAGALVFGLLFGWVAFPKILRSQITKQMTLAKGTDIREMWTKVPFPLDFKIYLFNCTNAPDVMKGRKPIVQEIGPYFYEEWKEKVNMVDIEEEDAIYYNRRDTFIFNKEKSAPGLTGDEMIVMPHIIIMTTAFTVALEKPAMLNLVGKAINGIYDEPDSVFITAKARDILFEGIIINCDRTDFAPKAVCTAMKKEAKDLEQFGKNQFRFSLFGQKNGSIEVPKFKVLRGIKNIMDVGKVVEFNGETSQSIWGGPECNDFAGTDSTVFPPFLTEKDDLLSFTPDICRSLGAWYEKKSVYSGIPGNRYVSGLGDLANQPKWQCFCDTPDTCPGKGLMDVRKCVTAPLIVSLPHFLGTDISVQESVKGLRPDEEEHGIYVDFEPLSGTPL…	526	Full length	35.53	17.89
RnubSNMP2	Unigene18368	ATGAAGGATTTAATACCATGGAAAATTATGAAGACTCGAGTTTTTATACTTGCTGCTCTTGGTGTAGTGGTTACCATTGTTGGAATTGTTATGGCGTTCTATGGTTTTCCAAAAATAATGAAATATCAGATAAAAGAGAGAGTAGCATTAACAGAAGGAACTGATGGATACAAAATGTGGAAGACGATGCCATTCCCGCTTACGTTTAATGTGTACATCTTCAACGTCACTAATGCTGATGAAATTGCTTCTGGATCAAAGCCGAAACTCCAGGAAATCGGTCCATACGTTTACGATCAACGAAGATACAAAAGTAATATCCGATACGAGGACAACGACACAATATCTTACGACTTGAAAAAAATTTACACATTCAACGAAGAAAGGTCAAAAGGTCTG…	MKDLIPWKIMKTRVFILAALGVVVTIVGIVMAFYGFPKIMKYQIKERVALTEGTDGYKMWKTMPFPLTFNVYIFNVTNADEIASGSKPKLQEIGPYVYDQRRYKSNIRYEDNDTISYDLKKIYTFNEERSKGLKESDIVNVLNVALMGLVVTANALMPTMLGTLNGILPQLFDNPSTPIMTGSVGDILFNGVLINCTGGNMMVEMVCEGMKSRLPPTIRLSDDPSEGFYFSMFHHLNNTLDGPYSVIRGEDFPDQLGQIVSYKNQTTLEEWEGECSIIKGTDTTLFAPMDETTFPKIIHIFQPDVCRPMSLSSRQKKMAFGLPAYRYETTNMVLGSSQTNPNNTCYCPVNWSTVHDGCAMDGVQNLVSCQKAPVIASFPHFYLADPSFRDYIAEGIHPN…	557	Full length	57.25	48.82

## Sheet: CSPs
Name	Unigene name	CSP DNA seq.	CSP protein seq.	# Amino acids	CSP status	FPKM female	FPKM male
RnubCSP1	Unigene9790	ATGCGTCTTGCCCTGGTATTCCTCTTTGTAGCGGTGGTGGCTGTGCAAGCACAGAAATACACCAACAAATATGACAACATTGACGTCGATAGAATCCTCTCCAACGACAGAATCCTCAACAACTACATCAAGTGCATGTTGGATGAAGGGCCGTGCACAGCTGAAGGAAGAGAACTAAAAAAGAGTTTGCCAGACGCACTTTCCTCGGCGTGTGACAAGTGTACCGAAAAGCAAAAATCAACAACCGACAAAGTATACAGACACCTCACCTCTAAGAGACCAAGAGACTGGGATAGGCTTTCCAAGAAGTTCGACCCCCAAGGAAACTACAAGAGGAAATTCGAGGCCCAGAATGGCGCCCAATAA	MRLALVFLFVAVVAVQAQKYTNKYDNIDVDRILSNDRILNNYIKCMLDEGPCTAEGRELKKSLPDALSSACDKCTEKQKSTTDKVYRHLTSKRPRDWDRLSKKFDPQGNYKRKFEAQNGAQ	122	Full length	367.87	378.57
RnubCSP2	Unigene5129	ATGGGACAACAAGTAATCGTTGCGGTGGTAATTTTTTCTTCTGCGTTGATTTCTTGCGCGTACTCTGCAGCACTGGATGACGCCAACAACTCAACGTATCCTACCAAATATGACGACGTGGACTTGGACGAGGTCTTGCACAGCGATCGACTCCTGGCTAACTACGTGTCTTGCTTGCTTGATACTGGAAGGTGTACTCCCGATGGAAAAGAACTAAAAAAAAATCTGCCAGATGCCGTAAACAATGACTGCAAGAAATGTAGTGAAACTCAAAAGAATGGCTCAGAAAGGGTTATGCATTACATAATAGACAATAAACCTGAATGGTGGAATGAGCTGGAAATGAAATATAATCCAGAAGGAACATATAAAAAAGCTTATTTAGAAAAGAAGGAGAAT…	MGQQVIVAVVIFSSALISCAYSAALDDANNSTYPTKYDDVDLDEVLHSDRLLANYVSCLLDTGRCTPDGKELKKNLPDAVNNDCKKCSETQKNGSERVMHYIIDNKPEWWNELEMKYNPEGTYKKAYLEKKENSEEQGKEEDDKNNTEEDK	152	Full length	549.94	700.15
RnubCSP3	Unigene9531	ATGGGTGGTTTGAAATCTATCTTTGTCGTTATTTGCGTTACATTTTTCGTAAGTCAGGCGGTATCAGAAACGTCAAGTATAAAATTCGGACTAAAGGATTTGGTTCCTAATAAGAATGAAGAAAGTCATAGAAAGTTTCTGGACATTGACTCACCTAATGCCATAAAGAAAGGAAGATACCTTGAACCAAGCAGTGAAGAAGATATCATGACGCGGGTAGATAAAGTTCACGATGGATCTTTTACCAAGAGTGAAGTGGATTGTCTTCTTTCGGAAGGAGATTGCACTCAGAAGTTGGCCTCTATCAAAGAAACCATTTTGAAATCGCTGACAAACAAGTGTTCTACGTGCGAAGATAGCGAAAAGATAGAGGCAGGAAAGGCCATCTTCGTCCTTCTC…	MGGLKSIFVVICVTFFVSQAVSETSSIKFGLKDLVPNKNEESHRKFLDIDSPNAIKKGRYLEPSSEEDIMTRVDKVHDGSFTKSEVDCLLSEGDCTQKLASIKETILKSLTNKCSTCEDSEKIEAGKAIFVLLFHQRTIWNKLIEKYDHQRMFYKSHLMPSDM	164	Full length	41.58	95.08
RnubCSP4	Unigene18687	ATGAAATTGTTCTTCGTCGTTGCCCTCGCTTGCCTGGTGGCCGCAGCCATGGCTCGCCCAGAAGATAAATACACAGACAAGTGGGATAACATCAACTTGGATGAGATCCTGGAATCCGACCGTCTCCTCAACAAGTATGTCGACTGCCTGTTAGATAAGGGAAGATGTTCTCCCGAAGGAAAGACCCTCAAGGAAACTCTTCCTGACGCGCTTGAAAACGAATGCGCCAAGTGCACAGACAAACAACGCGACGGATCCAACAAAGTCATCAAGCACTTTGTCAACAAACGTCCTGATCTCTGGAAGCAATTGGAGGGCAAATACGACCCCAAGGGAATCTATGCCATCAGGTACAAGGATATCGCCGCTGCTGAAGGCATCAAGGTCTAA	MKLFFVVALACLVAAAMARPEDKYTDKWDNINLDEILESDRLLNKYVDCLLDKGRCSPEGKTLKETLPDALENECAKCTDKQRDGSNKVIKHFVNKRPDLWKQLEGKYDPKGIYAIRYKDIAAAEGIKV	130	Full length	5093.39	4082.49
RnubCSP5	Unigene5092	ATGATGAAGTTCCAGGTGTGCTTACTATTGGTTGTCGGAGTGACTTTAGTATTATCAGCCACCACCAGCCGACCTCAGGTGACAGATGATGCTCTCGACTCAGCACTCAGTGATAAAAGATACCTCATGAGACAGCTTAAGTGTGCGTTGGGGGAGGGACCTTGTGATCCAGTTGGAAGAAGACTGAAAAGTCTCGCACCGTTAGTCCTCAGAGGAGCATGCCCTCAATGTACCCCCCAGGAGACCAGGCAGATCCAAAAGACGCTCAGCCATATTCAGAGAAATTATCCGAAAGAATGGGCCAAGGTTGTTAGACAGTACGCAGGACTTTGA	MMKFQVCLLLVVGVTLVLSATTSRPQVTDDALDSALSDKRYLMRQLKCALGEGPCDPVGRRLKSLAPLVLRGACPQCTPQETRQIQKTLSHIQRNYPKEWAKVVRQYAGL	110	Full length	1.28	1.18
RnubCSP6	Unigene11204	ATGAGGGCATCTACATTATTTTTTCTCGTCGCCTGCATGTCGTGTGTAGCTTTTTCAGCTGCCGACGACTTCTATAGTACTAAATACGATAACTTTGATATTGAGGGTCTACTCTCAAACAATCGAGTCCTCAAGAACTACATCAAGTGTTTGATGGATAGTGGACCGTGCACAGCAGAAGGCAAAGATTTCAAACGCGTCTTACCTGAAATCCTGGAGACATCTTGTGAAAAATGTACTCCGGCACAGCGGCAAATTCTAAGAAGGTTTTTGAAATTCATCAAATCTCACAAGACTGATGACTGGGAAAAGCTGGTTCAAAAGTATGACCTCGAGGGAAAATATGAAGAGAACATCAAGAAATTCGAATCCGGTACTGATTGA	MRASTLFFLVACMSCVAFSAADDFYSTKYDNFDIEGLLSNNRVLKNYIKCLMDSGPCTAEGKDFKRVLPEILETSCEKCTPAQRQILRRFLKFIKSHKTDDWEKLVQKYDLEGKYEENIKKFESGTD	128	Full length	504.82	317.10
RnubCSP7	Unigene100	ATGGTGAAGTTATTTGTATTACCGTGTTTCTTGTTGCTGGCTACATGGGTAGCGTGTCAATCTCAAGATAGTGTGTCATATTATGATTCCCGTTACGATTATATTGATGTAGACGCCATTATGGACAACAAACGGCTGGTGAGGAACTACGTGGACTGCCTCCTCAATCAGAAGCCGTGCTCACCGGATGGCAAAGCACTTAAACGTATTTTACCCGAAGGCCTCCGCACAAAATGCGCTCGCTGTTCACCACGACAGAAGCATACCGCACTGGCGATACTTCGAAGACTGCGTCAGGAGTACCCCGATGAGTGGACAAGACTTGGAGCCAAATGGGATCCGACTGGCGACTTCACGCGGAGATTCGAAGGCGTCCTCGATACAGACGATAATAATCGT…	MVKLFVLPCFLLLATWVACQSQDSVSYYDSRYDYIDVDAIMDNKRLVRNYVDCLLNQKPCSPDGKALKRILPEGLRTKCARCSPRQKHTALAILRRLRQEYPDEWTRLGAKWDPTGDFTRRFEGVLDTDDNNRVDTPAFVPTQAATTTTTSTTTNSPEPSIDNRFGDENDDEPQGLPSNSQPTVRQIPNTPVPTRMTTTLPPTVRPATMATTREGPAFTSRPTKTTNRPKTRPSRIPDYAPPTNVIIDFRPIYTGTMGLIDHFGNKIIRTTELVTGLLKNTVRAVVG	288	Full length	16.27	10.47

## Sheet: GRs
Name	Unigene name	GR DNA seq.	GR protein seq.	# Amino acids	GR status	FPKM female	FPKM male
RnubGR1	* Unigene4883, Unigene21512	AAGTTCAAAAATATGTGGACTCATTACCAGCTGACTTACTACCGTGTGACAGGAACAAAAATTATTTTCCATAAGTTATACGTGCTAACTTGGATACTCTGTGTCTTCGCCTGGGGCCTCAGCGCTGCTGTCATCCTGGCGCAGTTCTACCTTCAACCTGACTTCGAATTCTGGCATACATTTGCTTACTATCATATCTTGGCAATGCTGAACGGATTCTGCTCTCTTTGGTATATCAACTGCACAGCATTCGGAGTTGCGTCAAGATTGCTTTCGGCAAACCTTGAAACAGCCCTTCGAAGTGAAAACGCGTCGGAACAGCTCGCCAACCTACGTCAACTATGGGTCGACCTCTCGCACATGATGCAACAGCTAGGTCGCGCCTATTCTAACATGTAT…	KFKNMWTHYQLTYYRVTGTKIIFHKLYVLTWILCVFAWGLSAAVILAQFYLQPDFEFWHTFAYYHILAMLNGFCSLWYINCTAFGVASRLLSANLETALRSENASEQLANLRQLWVDLSHMMQQLGRAYSNMYGIYCLVIFFTTIISLYGSLSEILEHGLSYKELGLFLLGGYCMSLLYIICNEAYHASRKVGLKFQERLLNVNLSLIDHKTQREVEMFLVAIAKNPPIMNLDGYTNINRELLTTNITFLATYLVVLMQFKLTLLRQAGSKKTGGHVPMHVPKNVTIEL	289	Missing 5'	1.98	1.60
RnubGR2	Unigene5000	CTTGTATTCCCTGGTCTGAAGGTGCAAATCTATCTCATCAGCGGGGGCTGTCTTGTGCTGGCCATAGTATTCCTCCTCAGTCTGTCTGCACTGATGGACGGCTTTTACCTCTGGCATACTTCGGCCTACTATCACATCATGACCATGATCAACATGAACTGCGCCCTTTGGTTCATCAACTGCAAAGGGATCAAGGTTGCATCGCATAGTTTGTCGGAATGCTTCAAAAAGGAAGTAAATTTAGGATGCACATCATCCATGATATCCAGCTACAGATTTCTCTGGCTTAATCTGAGTGAACTTCTACAATCTTTGGGAAACGCATACGCAAGAACTTACTCCACATACAGTCTCTTCATGTTCCTGAACATCACTGTCTCAGTATATGGAGCCTTGTCG…	LVFPGLKVQIYLISGGCLVLAIVFLLSLSALMDGFYLWHTSAYYHIMTMINMNCALWFINCKGIKVASHSLSECFKKEVNLGCTSSMISSYRFLWLNLSELLQSLGNAYARTYSTYSLFMFLNITVSVYGALSEIVDHGLGFSFKEIGLFVDTAYCTTLYYIFCDVSHKTTLIVAQGIQDTLLGIDMMSIDLPAQKEVDHFIQVIEMNPAIVSLKGYAEVNREMLTSACTTIAIYLIVLLQFKLSLPKDPES	252	Missing 5'	1.03	1.80
RnubGR4	CL4922.Contig2	ATGACGAGACCTTCAAACGTTAGGTATCAAAGTGAACATCATCGTAGAAGTATATTGACGTATATGCAACATTTTCTACGGTCAGTGAAGAATAGTCGTGACTTATCAAATAAAAATTCTAGAATCTCTCCCACTTTCACTCCTACAGGATCAGAAACAAAGTTGGTGTTCCGCGAGTCGTTTCATGAGTCGATGAGTGTTTCGCTGGCAGTGGCTCGCATACTCGGTTTATTCCCAGTTTCAAGACTAAGCGGTCCGCCCTCGCGACTCATATTTAAGCCCCGTGGTCTATTAGTTCTCGCTTCAGCGGCTAGCGCATTGCCATCGCTATGGATTGTATTTGTGTCCTTAATACATGCTGCACGAATGTTTTCCAAAGTGAAGGCTACAGAAACAGGT…	MTRPSNVRYQSEHHRRSILTYMQHFLRSVKNSRDLSNKNSRISPTFTPTGSETKLVFRESFHESMSVSLAVARILGLFPVSRLSGPPSRLIFKPRGLLVLASAASALPSLWIVFVSLIHAARMFSKVKATETGGLANETAGAVFYGNAVVAAILLRFVARGWPKLSLHWREEERATNSPLPPLRTKLNVVAFIVMSCAVIEHLLSIATQTPDCRANIEVSSLSGCFEEYCMRSHRFVFETVGYNVPLCVFIFFVSKVATFAWNFQDLLIIQVSLGLVSRFRHINTFVENIDYQTAIISDWKRVRELFAGAAKLARETSVLFAPLVLLSFANNLYFICLQMLNGLSPSDDGALHLAYFFGSFGFMVARVTCVALAGAAIPLEARKTLPSLRCCPARAYCV…	464	Full length	3.42	3.25
RnubGR6	Unigene6883	ATGTCCGATAATAAAATGGCTGCTGTTCAATGGGCTCGTCCTGTCCATCTTCATCCAGTCTTACACAGATCGTTTCTGGTTGCCGAAGGTAAAATGATTGAACCGAAAGAGTTTATTTTATTTGACGAAATATTTCCTGCAAAGAAGGAAGGATCAAGTGAAAAAAAAATTCAGGGTCAGTTTGAACCACATAAAGATACTTTCCATCGTGCTATAGGCCCAGTCCTTCTTATAGGCCAATGCTTTGGTGTAATGCCAGTTTCTGGTATTCTATCCCCAGACGCAACATATCTCAGATTCACGTGGACAAGCTGGAGAATGTTGTATGCATTTTTATCAATGCTATCGGCCGTGGGTATGGGAGGAACGTGTCTTTTACGTATTGTCTTCACAGGAATT…	MSDNKMAAVQWARPVHLHPVLHRSFLVAEGKMIEPKEFILFDEIFPAKKEGSSEKKIQGQFEPHKDTFHRAIGPVLLIGQCFGVMPVSGILSPDATYLRFTWTSWRMLYAFLSMLSAVGMGGTCLLRIVFTGIDIYKTVSLMFYGSTFLSLILFLRLAPLWPMLAQAIARDEYPQMPTVHLSTKLARRRSLRSRFIICCFAVLFMALVEHLLSIVAGIAVATDCLNGRTPTESFFMNSYPQVFYFTSYEPWKCPLLQISNLGSTFNWNFMDLFIIVVSLGLTERFERLNDRLEAVLGRNLPEDFWRSAREEFAKLSRLVRLVDDCINEIVLLSFANNLYFICIQLFQSLNDGHNRQHAGPLCGRSKDGPMRGFSHIVYFTFSFGFLMARSVSVSLSAAK…	481	Full length	4.22	2.92
RnubGR9	Unigene12932	TTGCGATTTTATATATTCTTTTACTTTCCAGGGAAAGTTCCTAAGTTAACCACGGTGGGCTTCGAGAATGCCGAAATGGCGGGCAGGCCGATCGTCAGCGGCGCCCACGCCTTCGTCCTCTTCGCGGCCAGAGCTGTCGGTCTGGCCCCCATGGGATTCTCTCGCCTCCGAAAGACCAGGAAGAGAGCACAGTGGCTTCTGAACCTCTCGCCGATGGCTTGCGTGATCAGTTGTGTGGTGCTCACCGGGACCGTCGCCTTCTGTCTGTTCGGCCTGATCAGCGAGCTTGGAACCGAACCGAAGTTGTCAGTCAGGATGCGGAGTGTGACAGCGCGCGTGGTCGGATCCTGTGACGTCCTCGCCGTCGCCGCCACCTCAGCCGTGGGAGTGTACGGCGCT…	LRFYIFFYFPGKVPKLTTVGFENAEMAGRPIVSGAHAFVLFAARAVGLAPMGFSRLRKTRKRAQWLLNLSPMACVISCVVLTGTVAFCLFGLISELGTEPKLSVRMRSVTARVVGSCDVLAVAATSAVGVYGAPARTRRALRVLRLLSSVDSSLGFELIYTKERNSCLIITTVILLWTCLLIDDFSMYANQARMINTHYKLLQNYIAFYLLYYVVVMLEVQFAFTAHAICLRLKRLNDVLAATGRDFSITPAKSPAKKAATPVFHIHIKHSETGPGKLGALVDALGLVADETNVLSQEPAERIRRLSDLHGTLCAAAREVDTSFGLPVLIILISTLLHLIVTPYFLILEMGGAHRPHQLVLQALWCLAHAFRLLVLVEPCHRTKSEAAKTGDIVGEMLG…	466	Misssing 5'	4.23	2.41
RnubGR11	Unigene744	ATGCCAAAAAAAACTTTTGTAGAAACCATGAGGCCGGTGTACTCTATATCTAGGTGCATGGGTTTAGCGCCATTTCACTATCCTCCGGAGCCAAACAGCATGTGTCCAGGATCGTGGGTGGCGTTGGGGGTAGCCTTACTAGTTCCGATATGCGGTATTCTGTGCGTGTGTCAGCGTCAAGTGCTATTCCTTCATTGCTCAGAATGGAAAGTAGGAATCCTCGTCTACGCTGACATATTCCATTTATCATCGAGTTTCGTGCTATCGTTTTTCGTCACCGTATCGCACTTCTTAAATAGAGAGTCTTTGGGGAAAATAATCGAGATGAACGATAGCATCGATCGAAATCTGAGTAACATCAATTGCAAAATGAATTTTATTTGTACAAAAGTATTCCTC…	MPKKTFVETMRPVYSISRCMGLAPFHYPPEPNSMCPGSWVALGVALLVPICGILCVCQRQVLFLHCSEWKVGILVYADIFHLSSSFVLSFFVTVSHFLNRESLGKIIEMNDSIDRNLSNINCKMNFICTKVFLAFGFVGIISIIIFMICTGVVTTVFLGNPSNWLVYVLFCLSNFNIFMMSLQFANGVFGVGQRFAAINLSIERLGSDLMKRQTVGIEDEELFNVNITPHAEEDYITEKLENGEYVNKFDREQTEFINWPFSLKTLSNEYDNNCKVVDSLNHCYSVCIMSSIAVDFSYTLMALFSFYKVWQYFTWAMAVETGLALYWCLFSAINKTVLIYFCNSSKNTAKKTCSTCFKFITKFNDERPSQKFRDLANQVQCNDINFTCGMFQFDWPFVM…	424	Full length	2.36	1.02
RnubGR12	CL4650.Contig1	ATGCTAAAAGTAAACAATATTCTAAACGCTATCATGCCAATGGTCTGGTTGAGTCGAATATCAGGAATTCCTGCATGGAATTACACAGTAAAAACTAGTATCGTATCATTTTTATGGTTTCTGTGGTCAATTGTTCCCAGAGTAATGTACATTTATTCCTTTTTTCAAGTTCTAACGGGAAGTGAAAGATTAACAAAGCTGTTTTTTAAGAATTCAATATTGAGCTTCAGTGATTCTTTTCAATCTATAGCCGGCATGATAACAGTAGTTTTTATTTGGACAACAAATTACTTCAAAAAATCCAATGTAATGGTGTTTGCTGAATACATTAGCGAAATGGATATGTTACTTGAAGATTTAGGAATCACTCAAAACTATCGTACTTTAAAAATCAAAATA…	MLKVNNILNAIMPMVWLSRISGIPAWNYTVKTSIVSFLWFLWSIVPRVMYIYSFFQVLTGSERLTKLFFKNSILSFSDSFQSIAGMITVVFIWTTNYFKKSNVMVFAEYISEMDMLLEDLGITQNYRTLKIKITLYIFFRETLYFFITITFLCVSKFYYGMNPTFFLLMETLYATYVIKVFLIQFTGYMTINTARIKMLNDGLDKIYQSRYNLTGYYTKNYTSNTVSHVSAMGPTKNIFVQSNNRQFLKSVLSATLIYERVCDCSEYLNKSFSLQVLVIIATSFTAVVFSLFQTLAAFVITSKTKMWETFGIFVTIIGYVCLSYILMVFSIVECCSNAELAGKKTAAQIHKYLKYELADNIQQKLTQFSIQILQRSPKFSACGLFPIDYSLIFTMFGAA…	426	Full length	3.38	2.92
RnubGR13	CL6270.Contig3	ATGGATTTCAAAAACAGTAATAAAAATAAAATAAACGACCTGTACATTTTACAAGGATATAAAGCTCCGATACTTACACCTGAAATAAATTCCAGCAGTTCTCCAAATTACAAATATATTCTTTCTCCCTTGAATTTTCTTTTGAATATATTTGCCTTGCACCGAGCACCGGATAATCGAAGCGTTAAAACGTTTTTTCACAGCATTCTAGTGCTTTTTGTTTTAATATTTTGTGTTACATTTACATTTATTGGACGTTTCAACCATGTTTATGTGCACGTGGCTCCAAATAGTGTAGTATCTGATGCAGCTTCTCTTGTAGGTTTAGTTTCTATGTCCATCAGTAATGTGATCTACGGTGCGTTCGGTTCTAAATCAAAATATTTGATGTACTTCAAA…	MDFKNSNKNKINDLYILQGYKAPILTPEINSSSSPNYKYILSPLNFLLNIFALHRAPDNRSVKTFFHSILVLFVLIFCVTFTFIGRFNHVYVHVAPNSVVSDAASLVGLVSMSISNVIYGAFGSKSKYLMYFKNYDTIDELLLIDNPEMYNPMRKMVERFIYIVCFVQIIIDAFDFFTWSTSYDIIHAVLYSFNYLLIFMNTLVSTNFILLMYFLWSKLFILNIQIQHFYNVCDDNSSQSKRYLLPIKKYSFIENLLFGSKRLQEFGKFVIKSKTCNLDNLMKIYMVACDQADLLNDDFSIQNLLASFCGIVSMVRALHIGVMFGTHQVITFNGFEYNPMITLISLFLFDTTMLFFLISACEYVTREAKMTSIILETILYHKSCDEGNNRKLESWSQMT…	437	Full length	3.42	1.61
RnubGR14	CL5820.Contig1	ATGGAAATTACTAACGGAGATTGTCGTAAAACACATAAGACTTATACGCTATCGTCGCACGTAAAAACATCAGAGTCCAAATGTGCAATTGAAGAATCAACAACAACTGAAGATAACACATACGACATGGTATACGCTTCGGAGCCCCTGTATAGATTACTCCATGTCTTCGCCATGGGAAGATCGACGCACACCAAAGATTGGATTAAACGATTCAGAGGATCCGTTACCATAATTGTCCTTCTGGGAATCTCGATATTTGCGGTCCAAGAAAGATTTGTGTACGCGTATCTAGAACTATCTTCGACTCTTATTATTACGGATATTGTTAGCTTGATAACTCTTCTAGGATGTGCTGTTTGTAATATTCTAGTGAGTTCTTTCCGATCTAAATCACCT…	MEITNGDCRKTHKTYTLSSHVKTSESKCAIEESTTTEDNTYDMVYASEPLYRLLHVFAMGRSTHTKDWIKRFRGSVTIIVLLGISIFAVQERFVYAYLELSSTLIITDIVSLITLLGCAVCNILVSSFRSKSPHETLQINQNIIDAIFQIDKMVRYKKARRLVSRAIYIVCVPLICLFCFETYNLIMLINWAYAGLYTINYLFHFINSLVSVHFYSCMYMVSSSFFILNTQLLEILEDGLSTSSTNSKTASILPSIKDFSIIDEAVYSWSELAEMSQKAIRSSKSWNFNELMKSYVYTCDQCDIFNSFFSIQNLLMALNGIIAILHSFHIVTLFGPMIKDSSNWIICMMLVTASCCFAIYNIGILLGITMSCEVVKQEASKTSLILDAFLYNKLLEKTD…	446	Full length	11.89	20.84
*Fragments joined into one gene based on sequence overlap
