# Supplementary material for: Antennal Transcriptome Analysis of the Chemosensory Gene Families From Trichoptera and Basal Lepidoptera
Source: Front Physiol. 2018 Sep 27;9:1365. doi: 10.3389/fphys.2018.01365 (PMC6171000; doi:10.3389/fphys.2018.01365)
Supplement: DATA SHEET S2 — Sequences (DNA and protein), length details, and expression levels of the chemosensory genes identified in Eriocrania semipurpurella. [file Data_Sheet_2.xlsx]

## Sheet: ORs
Name	Unigene name	OR DNA seq.	OR protein seq.	# Amino acids	OR status	FPKM male
EsemORCO	CL3803.contig1	ATGATGACCAAATTCAAAGTGCAAGGCCTGGTGGCCGACCTCATGCCCAACATCAGGCTGATGCAGATGTCGGGACATTTTATGTTCAATTACTATGCAGAGAACGGATCGATGGCTGTGATGATGCGTAAAGCATACAGCATCACCCACCTCGTACTCATCCTGGTGCAGTTCGCGTGCATGCTGGCGAACATGGCCATGCATACTGATGATGTCAACGAGCTGACAGCGAACACCATCACAGTACTCTTCTTTGTACACTCCATCATCAAGTTGGTCTACTTCCCTCTCAATTCGAAGAACTTTTACAGAACATTGGGAATTTGGAACCAGAGCAACAGTCATCCTCTGTTTGCAGAATCAAACGCTCGGTATCATCAGAGTGCCCTCAAGCAGATG…	MMTKFKVQGLVADLMPNIRLMQMSGHFMFNYYAENGSMAVMMRKAYSITHLVLILVQFACMLANMAMHTDDVNELTANTITVLFFVHSIIKLVYFPLNSKNFYRTLGIWNQSNSHPLFAESNARYHQSALKQMRMLLYFVSGFTLVSVTAWTTITFFGESVRLAKDKETNETITEVVPRLMIKAFYPFDAMSGTMYYIAFVYQLYFLIFALMLANLSDVMFCSWLIFACEQLQHLKAIMKPLMELSASLDTYRPNTAELFRAPSAGSQNALISEKEEKSPDPVDLDIRGIYSTRQDFGMNMRGAGGGLQTFGDGNGANPNGLTRKQELLVRSAIKYWVERHKHVVRLVAAVGDTYGTALLFHMLVSTITLTLLAYQATKVNSVDVYAFTVIGYLVYTLA…	483	Full length	126.2334
EsemOR1	CL2326.contig1	ATGGTAGGAAATAAATTCAGACAATTATCCTCGACCAAAAACCTTCTCATTAGGTGTATTAGAAAAATATCAACTTTCTTCGGAATTTGGCCCCTCACAGAAGATATGGAAATCAAGAAAAGAACATGGCGATCCATTGTGATATTCTTCTTACTAGCATTGAGATTGCTTTCTCACACCACATTTCTTTTCACACATTCAAGTGCTGCTATTTCTATAAAAGGAATGACTTTTTTGTGGATTATGAACGCAGCTACAGACCAGATCCGAATTTACAAACAAGTATTCGAGAATGAAAAACAAGCCAAGTCGCTCAGGAGTTTTTTCGAGACAAATCATTTGTCTCAATTGGAAGTACAAGATGATTATTCTATGAAGATTTCATCGAACACTGAAAAA…	MVGNKFRQLSSTKNLLIRCIRKISTFFGIWPLTEDMEIKKRTWRSIVIFFLLALRLLSHTTFLFTHSSAAISIKGMTFLWIMNAATDQIRIYKQVFENEKQAKSLRSFFETNHLSQLEVQDDYSMKISSNTEKNARLAYVAYMALMTTAFIIPMIDDMSANYLAGGFSTSMNVTIVNTMNMAVPLNVETNPIEWFCTFFFYFFSMFFQMLILVPQQDFILFYIVYHELIHWRILKSRMLNISLIINNNNEDEAYVGSLEKEIYENLKECIRYHNFILKFHKEIQNIYGFLFKTIYFLVVIYACCTALMLTDSRAGNLNKYATLLAATYIYLFSWTMFFSQLKHASGEVGEVAYSLPWSCMSKRCRQALAMMVMRAQTPVGFRVYGSIETSLETMVQIVK…	413	Full length	1.2108
EsemOR3	CL5033.contig1	ATGGCGGAGTTGTACGAGGAGGATATGAAAAAATCCCTGAAGCCACTATACTGGATGTTGTCTCCTGGCGCAGTGTGGCCTTGCGACTCTCCACATCGCTGGGTCCACATCGCCCACGGAATCCATCGCTTCAACGCAGCATCTTTCTATACCTTCATCACCATATCTGAGATTACCTTCATGTTTCAGAACTTGGACGACTTCGATGTATGGACAGATGCAGCTGCGACAATATTCACAACGTTGACTGCGTTAATTAAAATGTGTTTCGCTTTCGGCAAGCGACACTATCTCAATAGAGTATTTCGTCAATTTCTATTCTCGGATTATGGATTCTTTATGCCATTTGTGAAAGAAGTACATACAAACCAGGGTCTATGGGAGAGAGAGAAAACAGGA…	MAELYEEDMKKSLKPLYWMLSPGAVWPCDSPHRWVHIAHGIHRFNAASFYTFITISEITFMFQNLDDFDVWTDAAATIFTTLTALIKMCFAFGKRHYLNRVFRQFLFSDYGFFMPFVKEVHTNQGLWEREKTGDFKKYLNDSMQDGLRECRFLFKTLGNALGITLVEYVLVAFFLTLYYHNKEGHEGRKWFLAFRTAVPWDWEQPVNYALTMIMQILAAAVTMQGFGMDLLFGAVMVMINRQYKILGNIVENLDVFAEVYRTDSGRRLVDGQEQTKEEFEASDDACCKLFVECVEHYDRLLMECNLIDKKLGFVFLTQFVTSSLTLCLVTYKASTEQNIGNLCIYLVYFVAACSQLLVYCYYGERMLELGEHLGDLAYQTPWMDRSIKFQHSIRMFIRQ…	442	Full length	16.6234
EsemOR4	CL6942.contig2	ATGATTTGTCAGGAAAAAATGGACACTGCAATGATACCACTACAACGAGTTTTGAGTCTCGGACTGATTTGGCCTACGGAAATTAAGCCAGATCGTACAGTATATTTGGCCAATTTCTTTTATCGCTGGTATTCCATAGCATTCTATTTTCTTGTTCCAATCATGGAAACATCCTACGCAATTCAGCATATAAATGATATGAGAGAATGTACAGAAGCTGCGTGCACTTTATTCACAGCAATTGTGGTAGAAGTTAAATTATTCTATTTGCTTATATACCAGGAAACCTTGAAGTATTTGATCAGAACCCACTTACAGAAAGATTACACGACCCATATGCCTTTCCTTCATAAAGTTCAACAATTCAAAGATGAAAAATTTTCGGAACTGAATGCGTAT…	MICQEKMDTAMIPLQRVLSLGLIWPTEIKPDRTVYLANFFYRWYSIAFYFLVPIMETSYAIQHINDMRECTEAACTLFTAIVVEVKLFYLLIYQETLKYLIRTHLQKDYTTHMPFLHKVQQFKDEKFSELNAYLEDTMDKDLKQCRLLFISLVPSVVGTLILYQMVPALTMWYTSVYNPDNYELLLPFRFALPFDYEDSTALYTFAYSIHIMAGWLTGHGFIYMDVIFGMVMVMMIRQCEVLARVLRDQHKYAVILAGEGATPKQIDDQSYDLLSQWIVHYERILMEHSKIEALGPVFFSQFSGATLTICLLAFKADMESHPALLATYFLHFVSTAVQLMIYCWYGERLFHVGQNLAEVAYQTPWEERSGRYQHALRMVIRQGHRYPRLTAIGFWELSL…	425	Full length	819.6462
EsemOR5	Unigene18201	ATGGTTTACGAAGATCAATTGCACGCAGGATTAAAATCCCTTCATAATATCCTCAGACCAGGAGGAACATGGCCTTCTAAGAACACAAAGTTTATCCACTCAGTTAATAAAGTATTCGGAGTATTCAGTGTTCTGTATTACGGAGGTATAGCCGTCTCTGAATTGACATGCATCATAAATAATTATGGTGATTTGCATGAAATGACAGAAGCAGCAACTGCTTTCTTTACAACGTTCACGACATCTATCAAATTGGCTGCAATGTATATCCAGCAGAAGAAACTGCAGTATATTATATCTGTTATGATCCAAAGTGATTATAGCACAGAAATACCGATCGTTAATCATGTACACTCTTCAGAGTTTCTTACAGGCAGTTTGCAGGAACTTAAAAGTTTT…	MVYEDQLHAGLKSLHNILRPGGTWPSKNTKFIHSVNKVFGVFSVLYYGGIAVSELTCIINNYGDLHEMTEAATAFFTTFTTSIKLAAMYIQQKKLQYIISVMIQSDYSTEIPIVNHVHSSEFLTGSLQELKSFLDKSMDDAVKECKRLFNTLGPAVNGTLVGYMFTPLLAILYAYIKKDEDFQRSLPFPTYMPFNWQTNPWLYVVGYTLSIPAATYTAQGYLGIDWIFGCTMIMTNRQFLILENIIKNIDVYARDINPDDVEETCCRLLYQCMEHHDRLMTKTKEINNTLGFPFLVQFLCGSLTYCLLAFKTSIELDRPGRLVTYFAFFFAISFQLLLYTYYGEKVITLTLNLADAAYDTNWPDHSNKFKNCIRMLMRQTQRQSRLSALGFIDLCLPTF…	420	Full length	94.7967
EsemOR6	Unigene19144	ATGTCGGAGAATATTCCGATACAGAGACCCTTAGATCAGGATTTCGTTCAGCTGGCTCGCAAGCAGATGCTCTCATTCGGAATCTGGCCTCTGAAATATCTGGAGGGTATCGACAATAAGCTCTACCTGGCTCACTCCTGGTTCGTCGCCATCGCCTACCACATCATGTTCTTGTTGCAGCTCTTGTATGTGAAGACACATTCGTCAGCATCAATCTATGATATTGGGCATATGATGATTCTCGTCACAATGTCTTTTGCTGTTCAGACACGACTATTCGGGCAGTTGTTCAATATGAAGCAGTACGGTAGCTTATTCAAGGAGTTTTTTGAGACTTTACACCTGTCCAACTATCCGCACCATGACGAAAAGTCTGTCAAGATTCTGCACAATTGTGAA…	MSENIPIQRPLDQDFVQLARKQMLSFGIWPLKYLEGIDNKLYLAHSWFVAIAYHIMFLLQLLYVKTHSSASIYDIGHMMILVTMSFAVQTRLFGQLFNMKQYGSLFKEFFETLHLSNYPHHDEKSVKILHNCEKSAKFLFIAFAGLTGLGVVVFNVAPMILNYRSGAYQSGGETALETSLAFSLPFDYKHNIYNWAIVASIHAIVSYTVIGVIISQDCFLFYFILHILGHMEIMKEDFKSMLQKYKIREEEDEKQVGEKVLFVSQEEDHEVYDKLKRSVDHHIQLINFVVLIQDVYGLTLLSNYVFDVAGSCILLFELTQLTIESLLRYSLFLVGTFGQLYVNSVFIDQLVSVSDELRDVAYAIPWELLGRRSRFVLRMFLMRAEHPLRLTAFGVADVS…	422	Full length	1.3289
EsemOR7	CL1190.contig7	ATGTCAGCGAAAAATATAAATGAACATTTACAAAAACTGTTCGGCAGTGGAGATGACGTTACTTTTGTGGATGTTTATGAATTAACTGCTTTTGGAATGGTGGCAGGAGTCATCTATCCTTTAAAAGAAGGATCCTTTCTCAAATATTATCGCCTATTACTTCTAATCTGCGCTTATACATTCTTCTTCATATCTCTAATCGTCACTATATATATCGATTTTATCACCGATCGAGGCATTGAAGATATTACCAGACAAGTAGCATTGTTGGTAATGGTTTCTGCGGTATACTTGAAATATGTTACTTTTATAAAATACCCCGAAGTTATAAGGGATATTATGATTTATATCAACGACGACTACAGATGGATCGAAGATGCGAGACCCAAGCACCGCGAG…	MSAKNINEHLQKLFGSGDDVTFVDVYELTAFGMVAGVIYPLKEGSFLKYYRLLLLICAYTFFFISLIVTIYIDFITDRGIEDITRQVALLVMVSAVYLKYVTFIKYPEVIRDIMIYINDDYRWIEDARPKHREVMLAHIKSARTAEIFWTWLLIFAGLSFPITSVGKMIASGLFDDTLQREMAYEFYILFLDEYKYTSPLYEMLYLLTIIIDIIFICVYLGYDMFTVIAQTHVCALLDCLKLDALELFGSNEPFDRTSCKRRLVMLIANQQRVYRLSKLILVITNIVYLVDLFLDSLEITFVGYQILTSIENGVIPFEFMMFFVAALVHIAMPCYFCGLITEKSLEFRDAVYFSGWEQELDKCLCQDLLFVMTRAMVPVAITTKIGSVNMVMFTSVIRK…	414	Full length	0.1077
EsemOR8	CL3036.contig2	ATGGGTATCCGCGAAAAGTTCACATACCCATTTTCACTTGGTGCTGCTTCGCTGGACAACCAGATATGGCACATCGACTCCATGCTCTGGACGACTGGGGTATCAATCTACAAGAAATTTGGGCTCCTCAGCGCACTCCGATTTGCAGCCTTCGTGGGTACCACCATGTACTCCCTCCAGCTCGGATGCGCCATGTACTGGTGGCGAGTGGCTCGACCCTCGGATGATCCCACCAAGACGACGCTGGTCATCTATGTAGCGGCCACAGGCGCCATCCCATTTTCAAAGATTATCTGGTTTTACATGCATAGAAAGAGTATACAAAACATCCTTCGAGAAGTGAAAATATACAGTGACCGCATCACTAGAGGCAGTGATAGACGAACCAGAAACCTGACA…	MGIREKFTYPFSLGAASLDNQIWHIDSMLWTTGVSIYKKFGLLSALRFAAFVGTTMYSLQLGCAMYWWRVARPSDDPTKTTLVIYVAATGAIPFSKIIWFYMHRKSIQNILREVKIYSDRITRGSDRRTRNLTHHLRTTRFLTLANYVMTPTGCVTYLTVPFLEEGRTLPEKHAIFLGLEPMSESPNYQICYLINITFVVTTALFNMAYECIYITLLGHTASCYRVMASELDSLLDDVLTLTADMKNHQRGFQELPPTSSDEDQLKSKEKLPGNHFPTVNISSAASQQFINHRISFIIHRHVEQLFIMKKAQQMYSFILGYDVFLLVVCLATFLLNLNAIDWMTMIGYTGFSFVQLSLYCFVGQQLIDGGNAFEMSLQQCGWEIFPRSQKKKILTALIV…	437	Full length	10.5954
EsemOR9	CL3657.contig3	ATGTTCGATTGCAAAACAATGGCTGGGAATAGAAATAAAAAAAACTATTTGTTGACTCCGCTGCTGATGCTCAAATGCATTGGATTTTGGCCACCAAATAAAGGCAGATTTGCTGTTTTGGCGTATAACATCTACCATGTCTTTGTAATGTTCTGCTTCCTAACAACATGGACCTTATCAGAGGACCTATATTTATTGGAGCAGATAATAATTGGTGGTGGCATTGATAAAATAACAAACGGCTTGACACACACCATGTCCCATAGCCTTGGAATGTACAAGAACATCAATTTCGCCTTGAAGAGAAAGCAAATTAAAAAAATGATAATGTTTCTAGAAGAAGACGAACGAATCAAATACGAAGATTTTGAGGACTTCCGACCCGATGAATACGTCAAA…	MFDCKTMAGNRNKKNYLLTPLLMLKCIGFWPPNKGRFAVLAYNIYHVFVMFCFLTTWTLSEDLYLLEQIIIGGGIDKITNGLTHTMSHSLGMYKNINFALKRKQIKKMIMFLEEDERIKYEDFEDFRPDEYVKSSIRFTTISTCLLTLTAGTMMLFGAAVPIVMTAETVLDKDNKTWLTTRPLPFNTWYPYDTRKIPQYYFFYTYQLVSLMWTGSAIIGIDNLFFGMISQATAQFQILMMAFRTFKGRSIAIVERRMKQPREPPNWEDSLIKFERKRLNSTLEKEIEVEMRTQLRKCIIHHSILLEFCIELQDVFQGMVLGQFCCALVIICVTLFQCATRSGLTLDFLYMGQYLLTQSFELFLFCWFGNELSLQSHKLSQAIFESEWLGCPSDITRSLL…	445	Full length	0.4329
EsemOR10	CL1163.contig1	ATGGATCTCGTCGATAACAGAAAAAAGTCTAATGAGAATTTTTCAATGTCCATAAACGTTGTATTTTTGAAGATCATGGGTATTTGGCCGTGGGATCTTCACAGGTGTATACCGATAATAAGCTATTATACGTACGGTTTTATAATTAGGGTAGTATTCATTACTTTCGTGGTAACTCAATTCATCGAACTGTTTCTGATTAAAGACGATATGGCAGAAGTAACTTCTAATCTACAAGTTACTCTAATTTATTTGATCAGTGTAGGGAAGATGGTGTCGTTCCTAAATCAGAGCAAAAAGATACATCACATTATCACTGGTATATCACAGGTAGAAACCGAAATCTTCAATAGCGAAACAGATGCTGCAAAAACGTTGTATACATTCCACATTGCTAGG…	MDLVDNRKKSNENFSMSINVVFLKIMGIWPWDLHRCIPIISYYTYGFIIRVVFITFVVTQFIELFLIKDDMAEVTSNLQVTLIYLISVGKMVSFLNQSKKIHHIITGISQVETEIFNSETDAAKTLYTFHIARTIVVIKLIWGLMAVVTLSFLISPILEYNLSDNYHKTLSNGTVWWENGRPLIFSSWIPFDKYSSPNFYYAYSYQLVNGIIGSSFHLFYDATVVACMLHCVGQLQLLQHNLTVMKGRTLRNIKLIEGDDNNIKWNNVDALNWFRIRDALLRNHVHHDYIIRFTNSLDEIISPIMTLYFFVCSLNLCVALYQASVVEEKVQLVLVVVYTLSMLGQLFWFYWHSNEVIYESNKLVEASYKCLWYEESITFQKEFILFRHGMRRELSFTVR…	431	Full length	0.7718
EsemOR11	CL2686.contig1	ATGAATTGGATCAGTGACTTGTTGAGTGCGATGGAGGTGGATGAAGAAGACATAGATGGTGCTAGTTCCAAACAAAAAATTGACAATTTTCCATTACGAGAAGATGAAATCAAAACCACAACGTTACAGTATTACAAGATACTGGGAACATCCATGAGGTTTATGGGCATTCACCCATATGACGATGAAAGGACTTTTCTCAAGATTCTGAACAAAATATTTGTAGTTATTCTATGTGTCTACTTTATGATTGTGTTTGCTTGGGGAGTTAAGCATGGCATTTCGATGGGTAACTTCGATGATGCTGCAGAATCTATGGTCGTCGGCATCACTCTGCTCATATCCTTCCTCATATCTACACTCTGTCATGCACAATCAAATAGAGTTCGCCGACTCTGC…	MNWISDLLSAMEVDEEDIDGASSKQKIDNFPLREDEIKTTTLQYYKILGTSMRFMGIHPYDDERTFLKILNKIFVVILCVYFMIVFAWGVKHGISMGNFDDAAESMVVGITLLISFLISTLCHAQSNRVRRLCRRMDEEFIWIETAAEEHKKLFWQYQRMVKIGCNVWNTLSVCLVIFFYVKGWYGIWHAHQNDLPRPLLHKMYIGLFDITASPSFEIHAIINTYGSVLVCFGLNSFVIFDLVLTAYACYQFDFITMELKRLLKEDASETDEVGVDAAVVYDITAQTERATNDTIAMIVTRHCDVMEFCDEISTLMGLIMLVEIIMGSVMLCACALQIAADLENGKLSWLFLLAFFSTALQLFVSSFIGSVLITKSGDVSDVACGCRWWRGGGARVAVA…	448	Full length	12.584
EsemOR12	CL2684.contig2	ATGGAAACAAAAAAAGCATGTGTAAATTCAGTAAAAACAAGCGATTATTTCAGTTTCATGATTTTGCCTCTGCAGTTGAGTTGCTTCTGGGAATGGTTTCCGAACACCAACAATCCCATCCACAAGATCATCAACATCGGTTACTATATATTTTCCCTCTCGATAATTATCCAAATCAATATTTCATTGTATTGCCAATTGTTTTTTCATTGGACAACTATTTTTGGATCTGCAGATATCATTTTTAATATTCTAGCGTATTCAGTATGTGCATATTTCATCTTGTACTTCAGGATTTTTCAGCAGGACTTTTATGATCTTATAAACCATCTCGAGATGAATTTTCGTTTCCATTCTGCAAGAGGGTTCAGTAACATTACCATGATGCCCACATGTCGA…	METKKACVNSVKTSDYFSFMILPLQLSCFWEWFPNTNNPIHKIINIGYYIFSLSIIIQINISLYCQLFFHWTTIFGSADIIFNILAYSVCAYFILYFRIFQQDFYDLINHLEMNFRFHSARGFSNITMMPTCRSAKIFCTAYFINCVCGCVFVPVAAIFSEELPLKMWYPFDESQYGFHQIAYALQTFGQFTLGFVYGSICPLLTFNCILICGQIDLLSCSIRNTRFTSALRSGMPYSMLKSDTTLAEDELCNYSSAQPEFIESHYHYDIYDRGVPAGKNDAQSDNSEEAADASTLHARRCITPNDVYSPMYDDGAVKALKECIIFHTMILDYIGKFKNFVAHIFFWRIFNIVGVMCFIMYSLSVKIEPTMVSYLVICLFDTFMYCYFGNDVTVQADKV…	466	Full length	61.4032
EsemOR13	CL4854.contig7	ATGGCTGACGATCCAAACCATCAAGAAGATGCAGAAGAAAAAGATCTAGCCTTTGAGGACTTCAAGACGACTTTTACCATGATCAACAAAATTCTTAAGGTAAACGGAATCCATCTGACAGAAGAGAAGATCTCAGGAATGGCGTGGTGGCGTGACTCCTGGCTATATGTGCTGAACGTGTTTCTCATATTGTTAGCAACGCTATTGGAGATTCTATCCATTCTGGATATTGTAATTTCCAAGGGCGATTTTGGGGAAGTCGTCAGTGCAATGCCATTGTTGTGCTACTGTATTCTGGCTCTCACAAAGACAATACCTTTGCACTACAAGCGCGCGGAGGCCGCGCGCGCGATACGCGTTATACATGAGGCGTGGCCGCGGAAGCTGACGGACGTGCGC…	MADDPNHQEDAEEKDLAFEDFKTTFTMINKILKVNGIHLTEEKISGMAWWRDSWLYVLNVFLILLATLLEILSILDIVISKGDFGEVVSAMPLLCYCILALTKTIPLHYKRAEAARAIRVIHEAWPRKLTDVRVAQAVQADLKQVHLATKAYFWTEAVVLAIFLILPYLRVVYSKVSGVHLDLILPFDYWFPFDPYQGIMYHCVMILMWHNGIIVVAYQLCGDLMFTVISSHLCTLYKLLAEDIERAKDYETLSSLIQKQNVLIGLSQNLESLFTFGMLVNCIISSILICCCGFYAVIIESLITIHYKLFLGQSLTQFGIMCWYGQKLLDVSDHVLNAAYSSEWYDTCGRFRTAILFLMQRSQKPMMVTACNFAIIGLASYTAILKASWSYFMFLMTVY…	402	Full length	1.6127
EsemOR14	Unigene9198	ATGTTCTTCATTCGAAATAAGAGCAGAAAGTCAGATCTAGATGAATATAATGAAATAAGCGAAGATTTCAAAGACACCCAAGACATCGTACCGTTCAAAAGTTTCGAAGACACTTATAAGTGGGTATTATTTGGTTTGGTGGTAAATATGATGTACCCTAGAGAGCAGAATTCACGCAAACAAACCTGGCTCACAGGCGTCACAATAGCCACTATACTCAGCGCAGTTATTTTGTGTCTTTATAGTATGGTTATCAGTGCGAAACAGGGGGATCTTAACAATACAACAAGACAGTTATCCATTATAATACCATGTACCGCCATGATCGTTAAGGTAGTTGTATCCAAAATCAAGGAGGAGTTATTCCGAAGCACAATTGATGAGATTAATTCAGACTAT…	MFFIRNKSRKSDLDEYNEISEDFKDTQDIVPFKSFEDTYKWVLFGLVVNMMYPREQNSRKQTWLTGVTIATILSAVILCLYSMVISAKQGDLNNTTRQLSIIIPCTAMIVKVVVSKIKEELFRSTIDEINSDYLEANEMKNPDYMKILKSAVRNGKIAQIVWICNSIAVAGGFPFFAMVDMVKHNWGKNESKKIMVHELILPVFNNYAHDMPVFEIVFIYSLIIVFFCMTNYVGFDANFCVVVSHCRGQLQLMTKRLKNLFSEEGMDSELLKIGLRNCIRHHQKIFKFSDTIQEMYGVYMSFIVIMTSLQICITVFQLTEALAAKEVNIQFMIFTFGTILQVYLPCTYAGLLTYASSQSAVDIYCCGWENVNDPLVRSTLRIMIARAQKPITLTAAYLM…	425	Full length	7.8305
EsemOR15	Unigene9490	ATGATGAACTTATACGGAAAATTGCGGCGTCAGGAAAATGTTGAAGTGACTTCCTTTCCAGAAATATTCACCTACATGTCTTTCTGTCTGTTGAAAGTTGGCATCTATCCCATGCGGCATCGTGGAAAGTTGTGGAACATATTATTCGCAGGGATTATATCTATCATGTCGATAATTGTTATAGCATCTCTTTACTCATTCTACAGGGAAATAGTTAAGAAAGACTATGGTAATGCAGCGAAGCAGAGTACCATAATCATTATCATGCTAATAGTGTTAATAAAGTCTCTGGTACTCATTACCCGTAGAGACACTGTATGTAGCATCATTGAGGAGATGAATCGAGACTATGAAACAGCCAATAATTTAGATATCGAGGGACTCAATATAGTTAAAGAG…	MMNLYGKLRRQENVEVTSFPEIFTYMSFCLLKVGIYPMRHRGKLWNILFAGIISIMSIIVIASLYSFYREIVKKDYGNAAKQSTIIIIMLIVLIKSLVLITRRDTVCSIIEEMNRDYETANNLDIEGLNIVKEFAWRALFVMDLWNFMSTITGIIFCSKSIILMIISAFRDDIFTPTMFVEFYLPVWDEYKLELPVFIPFYICCFAFVFFTTRLYAGFGPLVPTFTLHACGQMELVKLKINRLFIIDDDVSNGIDDSDRILREFSQIIQRLQEIYAFCDKIRDTFMVLYELMIILTIVVLPVTAYQILVEVVNGNAPLEFILFVADTFINFVIPSYYSELCIQYSTSVAWSLYSSGWERVWCRRSRVLLRLAMMRAERPLALRTAFQVISLQLFAEMCK…	414	Full length	6.7307
EsemOR16	Unigene12722	ATGCAGCTGGGTAAAGTGAGAAACCCAAACAAATCTGTCACTATATCCAAACTAGCGCTTCGCTATGCTGGATTTTGGCCACCAGAAAACCTCAAGCTCTGGCAGAGGATTTGCTATTATTGTTATAGTGTGGTATCATTCACTTTCCTACTTGGATTGCTTATTTCGATCCAAGTTGTGGATATGTACCTAATATGGGGGAACATCCCCGCCATGACTGGTAATGCATTCTTATTGTTCACTAATCTGGTACAGAGCATTAAGCTAGCCAACTTTCTATGGCGCCATTCTGACCTGGATGATATGATTCGAGAGACTTCTGTCGCCCTTACTTCTCATCAAGAGCCAGAAGCTATAAAAATTGTAAACAGGTGCAATAAAGACACGCTTCTTGATCAG…	MQLGKVRNPNKSVTISKLALRYAGFWPPENLKLWQRICYYCYSVVSFTFLLGLLISIQVVDMYLIWGNIPAMTGNAFLLFTNLVQSIKLANFLWRHSDLDDMIRETSVALTSHQEPEAIKIVNRCNKDTLLDQGFYFFLTNVTITGWALGAEGRTLPLRAWYPFDTQKSPNYELTFIHQIAAIFLAAWLNVAKDTLTTALIAQTRCRLQLVRLKLRILTDDLVAEQDRFGPTEIHLLTAEREEIATRRLRSCIIRHEDALEAARRLEVYFSKPTCAQFSVSMVIICVSAFQLAMQSGANVARLMSTGTYLMNMVFQVFIYCWHGNQLTLESGELFVDACSCAWYRCSRRFARAIIVLGARSRRPSRLTAAGFAALSLHTFVALIKTSYSFFTVLQQVSN*	400	Full length	9.5472
EsemOR17	CL180.contig1	ATGTTTAAAAAAAAACAAAGAATTATGTATTGTAACGAGCCGAGACCTCATCATTATTTCAAATTCAACAAAATGATGTCAATCATATCAGGATTTATTTTCATCACGGATAAACATGGTAAATTTTATCGTGCGATAAATTTGGGTTACTTCCTGTTCTTGGATTTGGTCCTTTTCCACATTTCTATCTTGACTCTGGTAGATTTCTATACCAAATTGGGCAGAGACCTTCATGAGACTGCGTACAATCTGATCACAGTGACGGCTAATGTGTGTATCTTTGGCATACAAGTCATGATGCAGTTCAGACATCGACAGTTGGAAGAGCTGTTTGATTTTGCCGAAAAAGAATTAAGATTCAGATCTGCTCGTGGACTCAGTGCTGTAACACTTGGACCC…	MFKKKQRIMYCNEPRPHHYFKFNKMMSIISGFIFITDKHGKFYRAINLGYFLFLDLVLFHISILTLVDFYTKLGRDLHETAYNLITVTANVCIFGIQVMMQFRHRQLEELFDFAEKELRFRSARGLSAVTLGPSLQSARRLSAIITFSTLAGVLQWVVDPLIETIRTGHRILPFDMQYPFDVYLTPWYQIAFTLQVANQLIVVLSSTTMISIYITLASIVRAQYLILCSNARNACTTGALRSGVPYDVLARTCSMDVRRNHELHELEGVEIGDCRFDCIEGKEIAVSQTGIDELSTDDIHDSNLPSESEIDFSLYETLIMEAINDCGHHHRTIREFCSLMENCIAEPIMLHILTVVVEIAVSLFAASLKFEVKIGGYLSLSAVYLYFYCLHGTTVQQES…	469	Full length	0
EsemOR18	CL76.contig1	ATGACTCTGAAAACTCAGAAGCCTACAAGAATCGTGGTGTTGTCTTCAGTTTCCCTCCACTTACGCAACCTAACCGGCGTTGGATACTACCCGATAGACGCGCGTCACAATACGCCTGAAAATGTTCTGCTACAACGATATTACATGCTCTTCGTTACAATAGCAGTTCTTATCCATAACGCACAAGAAGCCATCTTCGCTTTTCAGGTAAGGGCTGACCTGGAGAAAGTAGTGGCAGCATCCTTCTTGCTGCTCACGCACGTGGACACATTAGCCAAGCAGTTTGTGTTCCACACTCAATCGAAAAGAATAAGATCTCTGTTCGATATGTTAGATGGTCCAATCTTCAACCAAGGCCACCCAGCTCATAATATTCTACTACAAGATACCATATCAACT…	MTLKTQKPTRIVVLSSVSLHLRNLTGVGYYPIDARHNTPENVLLQRYYMLFVTIAVLIHNAQEAIFAFQVRADLEKVVAASFLLLTHVDTLAKQFVFHTQSKRIRSLFDMLDGPIFNQGHPAHNILLQDTISTARRVLLLYTNAALVTCLLWAIFPFIDRHFGNEVTISVWFPFSIEHSPRFELAVLYITFMNALQALTNTTMDAVISTLLAQAKTQFTILRYDLEHVVDVAFHKTKFVQNDKPTAEEISMFDTILERQFIKCMKHFQAVIEFSTEIQDLFEGVLLLQFSVSSWIICMTAYKISYLNPLSIEFVSMIFYMCCILTELFLYCFYGNELCIESGILTEAIYKSDWLRTNLSFRRDVLIFTERSKRSLKPTAGKLIPLSMETFVKILKSSYT…	409	Full length	0.0837
EsemOR19	Unigene549	ATGGATATTCCGGAAGACTACTTCAAAATGCACCTTCTATGCCTCCGCATATTAGGTTTCGGCACCTATGAACCACCTAAGTTGGATGTACCAGCTAAAAATAGGAGTTCCCATTTCCAGAATAGTAACTTCAACTTAGTTTATGTGCTGACTGTCACCACACCTGCTGTTCTGTTTCTTATCATATTGATTCCAGTTTTGGAGATGAGTGAATTATTCCGAGTGATTCTTCTTCATGACTATGAAGCTATGCTGAGAGGCTTACCTTTTGGACCAGTTCATGTTCTCGCCATTATAAAGTACCTCATATTCTACCTGAAAAGTGACAATTTAAAGAAGGTAGCATACGATCTGGAAGTATCTACAAAGCAATATTATCAAAACTACGATTTGGTGAGA…	MDIPEDYFKMHLLCLRILGFGTYEPPKLDVPAKNRSSHFQNSNFNLVYVLTVTTPAVLFLIILIPVLEMSELFRVILLHDYEAMLRGLPFGPVHVLAIIKYLIFYLKSDNLKKVAYDLEVSTKQYYQNYDLVRTTIHLSRVVLVCFFICVVFTTVSGASNATYGDGILKSEISRMLENGNHTTDGLQLYQELPYVVLVPWETKTYAGYIGAIILQISAISMAGIVIGATDMFIATCMLHLAMQFQILQESIINLTERAFKRTAENKDLKLAESCKENIDEYLKNYDIKMAFDTEMRLLFCEWIKHHKLILHCVAILESTYTIGFFTQFITSVMSLCIALCAFATLDPFTFEFLLISFYTIGMLMQLFIQCYAANEVTIQSREVCTAIHHSAWHRTTPAL…	446	Full length	10.8818
EsemOR20	Unigene12631	CATTATTTCAGGATCTATTTCTTCATCAGTATTTGCTTACTTTCTCGACAATTTGGTTGGGGATTGGGAGAAAATATGAAACATCTAAATCTGGAAGATTTGAAAAAAGAGAAAAATCCGCTGTTATGTAAAAACCTGTTGGCCTTTTCAAAAGTTGGTGCATGGCCTCCAAATACAATTTGGGGTTTCGTCCTATTCGTGATATATGCAATATTTTTGGGCACTGAATATGCTGAACTTTTTGTGGTTTGGGGAGATCTGGAACGCATGACAACTAACATGTCTGTTACATTCGTGAGCACCACTGGAGTCATGAAGATTTATCGGATATTTCGATACCGTCAAATTTGGATGAGAATTGTGAACGGCGTATCCCAAATTGAGAGAGATGTCCTGACT…	HYFRIYFFISICLLSRQFGWGLGENMKHLNLEDLKKEKNPLLCKNLLAFSKVGAWPPNTIWGFVLFVIYAIFLGTEYAELFVVWGDLERMTTNMSVTFVSTTGVMKIYRIFRYRQIWMRIVNGVSQIERDVLTYGDDQEKEILRSYACYARRITYFFWSLTFGTIMIFYIAPPFDYYFSSQYHIRFSNGSSWWSKDRPLPFSSWFPWNREPIGLHCTAYILQMILGSIGATYQAVWDTFAIAIMAHFAGQLKLLSYRLSQMANEPGKFSYYNLSACYLHHIYILKYSKLFNDVVSPIMFLYFLVCSLMLCAIGFQATLYGFSVRLCWLIEFLVAMMIQLFLFYWHSNEVIYESSRLCEGAYSCNWVSRGSRFRRGLVTLMIGLRKEVAFTAGPFYRMCM…	425	Missing 5'	11.8781
EsemOR21	Unigene19599	ATGCATAAAATATTTGACCAAGATTTATTTCCCACAATCTATCGTTTGCTAACGATAGTCGGTGTTGGGAGATTTTATGCTCCTAGTAATAATGATGAAGTGGCAGCTACTATTCAACACTCTTTCCGGTACAGAATATTTAGCTGGATGGTTGTGATTAGTACCTTAATTTTCACTATCTTTGAATTGATTGGAACATTCACAATGGACATATCACATGCGCGTTTTATGTTTGGTCTAACCTTCTGTTTTGGTCATGCCATGCTATTTTTTAGACTCTACGCTTTCATGTTCAAAGCGCAAGCTATAATGGACATAATTCACGATTTAGTTATAACTTTGCCTTCGGTTTATAGCAATCATGTTTTGAGGAAGCAAGCGACTGTTTCATCGAACAGG…	MHKIFDQDLFPTIYRLLTIVGVGRFYAPSNNDEVAATIQHSFRYRIFSWMVVISTLIFTIFELIGTFTMDISHARFMFGLTFCFGHAMLFFRLYAFMFKAQAIMDIIHDLVITLPSVYSNHVLRKQATVSSNRNCFLLLCFVSIVPVVLILDECEQMKKENRSFSLMVMWWPYDSSNTLSNIVRIPFTWAVFFSSVLDYVTLNLVTFYLLNHSRVQFKQVQDYFENICDIVRMKIDYGDVTITTTDARNDILNFVADAQQKTPLSTEFEKVNFEKNILKELNNVVRFHCMVLRCTELLQDALGLSFLFSIVQNIVLLSTILARMMMDHSPSVVCTGIAMIMAQITELGCYTWNAGDITHEALSISTSAVRWSWLERDVRVRRVLVIVLARAQRPVVLHA…	426	Full length	29.3825
EsemOR22	CL4776.contig2	ATGGATTCGATTGAAAGTGAGGAGGTCGGAGAAAATATAGATAAGTTTCACTTGAAAAGTTTCGATGAATATCATAACATTGTTTATTTTTGTAATTTATTTTCGGGTCAAGCGTACATTACCAACACGAAAAATCGAGCCATTTATAAGAGATATACTACATTACTGTTAGCCTTGAAAATTTCTTCTATTTCGCTGCTGTTTTATGACATGGTCTTGCTGATAATGGAGAAAAACTTGAAAGATTCCGTCAGAATGTTTTCTGTAGCCACCCTCTTGATGGCTGGTGTTATCAGAATCTCCCTTTCTAACAGATGGAGTGATGAGATTAAATCTTTGAAAATACAAATAAATAATGATTATAAAGAGGCGATGAAGGATAGATGGAAATACTACGAT…	MDSIESEEVGENIDKFHLKSFDEYHNIVYFCNLFSGQAYITNTKNRAIYKRYTTLLLALKISSISLLFYDMVLLIMEKNLKDSVRMFSVATLLMAGVIRISLSNRWSDEIKSLKIQINNDYKEAMKDRWKYYDMVRAGVVSVVKMQVIYAACGIYIATIFPSRAAYIMMRDYLENNISERRLIFDLIFPFYNEYALKSPYYELITIYILSIMFNNILTFIDFDTTVIIHINHLCDQLDVLSAKLLDLFDGQAEHDYNREDVHRRLKTIVCKQHNVLDSISLIQKIFYPYFYFAIQAAAFEMCLLLFIITEELQHDVFLYDYLPFLVALFVDMYYLSVYGDVLIEKSCSLGIAAYSSHWENFLDFSVRRDLMLIIRRSQRPIIIKSAFAEISLEQFGNMV…	415	Full length	0.5348
EsemOR23	CL3311.contig3	ATGGTGCTTGCAAGTATTATTTCAAAAATCAATTTTGACGTCAGGTTCAAGAAAGATTATGAAACGTTCTTCTTCAAATACAGCAAGGTTGTTCTCATGTTATTAGGTCTTTCTCCCTTCGAGACTAAGCTATGGATCCACGTATACTCATCGTTCACCAAGGTTGTGATGTTTCTGGTATGGATGGGCGAGGTTTGGGAGTTCTACGAAGTCTTGGGGGACTTGGATAATATGATTGATAATATCGTAGTAACAGGAATGCATATAGTGCATGCCTATAGGATTTATTGTCTGTATGCGGACGCAGAAGAATACCAAGAACTGATGGTAGCAATGGAGGCAGAAACGTTCCAACCGACGACCGATAAAGACAAGAACTTGCTGGTTGATGCCATGAGA…	MVLASIISKINFDVRFKKDYETFFFKYSKVVLMLLGLSPFETKLWIHVYSSFTKVVMFLVWMGEVWEFYEVLGDLDNMIDNIVVTGMHIVHAYRIYCLYADAEEYQELMVAMEAETFQPTTDKDKNLLVDAMRRNLTVWSTLVCLASGTLSCWYIYPIFDELDYNMPMKVELPWEYRNNARYPLSYLFCTVSFHYLSVMVVVNDLYIVNLLIHMKTQFSMLVSNLEDLLLDSKTEALEQWKINLDPQKINKCADKSSLTSVEMILDNDPLEDNPEFMIIWRKIYETHLSLLIKQHIFLTKNVMLLKKLLNSPMLGQFIGSSIIICLAGYQVTCNCQGNPVKLITMSQYLSYALMELFVICNCCQDINDESEAVREAAYFSSWYHPIVTHTSRDSLRMMM…	441	Full length	28.049
EsemOR24	Unigene14100	GATTGGTCTAGTCGCCCAATCATGGAGCGAAGTAAGCTCCCTCAAGAATATCTAGAGACTCTGTCGAGTAGCGAGCTCATACTGGGTCTCATTGGAATGCGAGTCATCTACGAGGATCGAGCTGATGGTTTCATAGGCTACATGAAGCAGAACTGGTTCTACGTGATGACATCCGCCGTTCTGTATTACTGCGTGGCTTGCGAGGCCATCTACATCATAATCGCCTTGGGAGATTTTCAGAACTTCCTGGAAGTAACAGAGTTAGCACCTTGCATGGGATTTTGTATGCTTGGTTTATCAAAAATGTACGCTGTTTCCGCCAGACGTTCAACCATCCAGAAGCTCGTCTTCGAGATTGGCGAAAATTGGCCACAAGGAGACGTTATATCATCAGTAGTT…	DWSSRPIMERSKLPQEYLETLSSSELILGLIGMRVIYEDRADGFIGYMKQNWFYVMTSAVLYYCVACEAIYIIIALGDFQNFLEVTELAPCMGFCMLGLSKMYAVSARRSTIQKLVFEIGENWPQGDVISSVVAIKQKYIGWLKLLIPKLMILFTVLIWLYNLFPLMEMAFHAILGHPVEYDFPYFIWYPYDATQSPLIFGITYITQIWDGCIAACGNVGPDILLVTLTSHVCQTFELLAHDILFLLDNCENSNQAELSEHLNALIKRHQAALGYAKELESIFSFVILANFSGGSVIICLVGFQLTANDTKQTVKFLLFLSSTLLEVLLICWYGQKLVQTSTDVADAVYNSRWYTSDLSLRKRLLYIIERSQKPTYLTALKFSNVSLISFTSILKTSWS…	411	Missing 5'	14.8652
EsemOR25	CL1148.contig2	AGACCTGACACCGTGCCTTGTGTTTTACTGAGTTCCAATCACGACCTAATAAATAAATTTTACTTGACAATGAATATATTTAGAAAAATGACATCATGGTCCAAAATGGAAGGAGATCCATCCGAAATTCAAAATATGTTGTTTCTAACTCTAAATGTCCAGCGTATTTTGGGTCATCAAGTCCTGGATCCAAATTGGTCACTCCGTAAATATTTGTATAGAGTTATACTAGCAATCACATCCATTTCTTATGGTATCATTGGTTGTATTGCCTTTATATTTTCGGCTGGAGTCGGAGTGAATGAAAAATCAGAGGCATTCGCCTTCTTCATGATTTCAATACAAGCTTTTGTGAAATTAGTAACTATCCTACACGGTAGACATAACTTTAAAACACTG…	RPDTVPCVLLSSNHDLINKFYLTMNIFRKMTSWSKMEGDPSEIQNMLFLTLNVQRILGHQVLDPNWSLRKYLYRVILAITSISYGIIGCIAFIFSAGVGVNEKSEAFAFFMISIQAFVKLVTILHGRHNFKTLFEFNNNIFWPLIHGNAGLELVQIKKRLREVVAIQLFFFFFTFVGVVTYELSTIISYINGDRISLFKSIYTFLPNTFPYFEMGWVLQTIFGLQMAVTQICFEIVFTFNMIMGCLVVDVIVRMLRQVKNENNPMKREKALRFIHKYHVELISYLRIVHELYRVPATSQMMVALGYITALLLGTELSQLSSFGTLIIPAVGEVVVYCWYGQEIKSQGNDLTNELIMFDWVDLDASTRKSFKLITMFMNKELRPGAVGSMDLSLNTMKLV…	416	Missing 5'	1.4307
EsemOR26	Unigene19506	ATGATGGAAATAGGACGCACAAATATTAGCACTTTTAATAAAGAATTCAGTAGTGTAGCGTTTTGTCAGGCACTCGCTGGCGTTATTTTGCCTGATAAAAATGACTGGAGAAAAGCCTACAAAATGTGGCAATTCGCAATGATTTTTATGTATTTCTTCACCATTGGTTTAACTTCAAATACAGCAATGATATCGTACAATATGGGTAATATAGTCGAAGCAACTAGACAGATCGGTCTTATGATATTATGCTCTTATGCTCTTGTGAAAACTATTGTATTTCTGTATTATAAAAGGAATTTTCTAACTCTAAGAGCTATGGTGGAAGCTGATTATAATCAAGCAAATTATGATAAAGAAGAAAGATTCGAAATTGTTCGAAAAGGCATTAAAAATGGG…	MMEIGRTNISTFNKEFSSVAFCQALAGVILPDKNDWRKAYKMWQFAMIFMYFFTIGLTSNTAMISYNMGNIVEATRQIGLMILCSYALVKTIVFLYYKRNFLTLRAMVEADYNQANYDKEERFEIVRKGIKNGLFLEKLVTRMMILTGCMMMFVPGFTIAKKNLISNTEEKELIIPVEFFIKAINNRKTNAGFMELIVLYTLMNITIIGSNFIGFETVFMIYIDHMCAQLRLLNLSICNLFLDNDNLTYYDVGLTSRRIADIVRHHIRILKMANLIQETYQIYFLICLTFVAILICMSLFQVVEGMEEGTFTYFHVLVITTTMVLYLVLHYSQKVINESEELVTALYGCGWENIPDISIRRKLVLMLAQCQFPITMSNGFAVLSINMFTTIMQAACNYF…	408	Full length	26.3992
EsemOR27	Unigene7814	CTTTGTTTACTTGATACTATTTATATGTGGTCGGAGGATGTGAGTAAAGCCATTTATACTTTGGCAAGTTTCATTATATATATGGATGGTTTCGTTATTTTGGCTTATTTTCAATTCACCAATGAACGTCTAATTGAGATGTTTGAGTATGTGAAGAAAAATTTCAGATATAGATCAGCACGTGGTATGAGCGTGGTCACGATCCAGAGTCACATAGCTTCTGCTCGCCACATGTTCTATGCCATCGAGGCAGTGACACTGTTTGCTGTTCTCCAGTGGATTCTGGATCCTATACTCACCAAGACATCAACTAATGGGTTCCGTCATATGCCTCTGGATTTGTGGTATGTAAAGAATGTCCAGGATTCACCGCAGTACGAGCTCGCATATATGTTGCAG…	LCLLDTIYMWSEDVSKAIYTLASFIIYMDGFVILAYFQFTNERLIEMFEYVKKNFRYRSARGMSVVTIQSHIASARHMFYAIEAVTLFAVLQWILDPILTKTSTNGFRHMPLDLWYVKNVQDSPQYELAYMLQSLSQIVVAITYISIAGSYMSFAMLLSGQFAILCSNIRNVCHTGALRAGVPYDVLASTDSCLLNDQHRDEGVEAFDCDYDCKDGEDFNVEKRSEDNFEPVFQYNAAAGIDFTLYEKEVMSAIRESVKHHILLIRFCEMQQTYFSPPLVIEVTSAVMSTTSALYSSLEKFEMKTFGYIIGPMAHILGFCVTGSNVSTQSEQLRGATWEAAWWASGRLVRGALLMIANQAEHVVIFTAGPFFELNLATFATACKMTFSILALLQSIK*	398	Missing 5'	3.7445
EsemOR28	Unigene12852	ATGCTTTGGAAATTAGAATACAAACTGAAGACAATGTTAGGAAGATGTTGGCACATTGCTAAATCGAAACTCCAAGGACGGCGAATCACGAGTAAACATGATACAGAATACTTCAAAGTACATTATTTCATATTCAAAATTGCCGCACTGGGCAATTTTCATAAGCCACAAAAAGAATTATTCTCAGAGAAAGAAAGTAAAGTCTACAAAGTGTACAGATGGGCACATTCCTTTTTATCATACAGCCTTATGTTGTGTTACGTTATTGAGTTCATATCGAACATTCGAGACTTCGAGAACATGTTGATGACGGCTTTCTACGGCATAGCTTTGATCGGAGTGTGTGGCAAGTTATTTATTTTTTCGTACGAGCAGAACCACTTCCAGCGAATTACCTTC…	MLWKLEYKLKTMLGRCWHIAKSKLQGRRITSKHDTEYFKVHYFIFKIAALGNFHKPQKELFSEKESKVYKVYRWAHSFLSYSLMLCYVIEFISNIRDFENMLMTAFYGIALIGVCGKLFIFSYEQNHFQRITFNLEVKMKKHRQDLTLIDEVSTWSSYISNGFLLIVFMAIGSFVLNGGVYIHEIGMFSLDSNFNMDQTILKSSRFPLAAYYPFDLNTRWRYLLAYLHQSVGMLLLALRSPFLDCTCVTMMLHLNCQFRILKQSIKYCHILCFVELDNNFDVRKDYAEGLKSILFIDHGNDVRGEKFLEMYNMEYARVRRVVYGKYSKTRIEQCQYEYLKKCVQHHNDILK*	352	Missing 3'	18.8382
EsemOR29	Unigene11467	ATGGTATTGTCAGCCATCAAGATGTTGAACATTAAACTTCGGTGGTCTCTGCTATACGAGATCGTATCTGATTCGTTGTATAACTACAAACCCATAATCGGGGATGTGAATGAGTTCGAAATTATGACAAGTCAGCAGAACTCTTTCATTAGGATGTTCAAGGGTTACTGCTACTTCATAGCGGTTGGATGCACAGCTGGCGTGCTGGCGCCATGTTTCGACGGGTTCACGTCGCACCCCATGGGCGTATGGTATCCTGGAGTAGATGTGATGACCACTCCTTACTACCAGTTGCAGTACGTGCTGGCGGGGATGAATATGTGCAGTCTGGTTATAGGAACTACCATATATGATATCATAATACCAGCTATTGCAAGCTATTGCATAGGAAGGATACAG…	MVLSAIKMLNIKLRWSLLYEIVSDSLYNYKPIIGDVNEFEIMTSQQNSFIRMFKGYCYFIAVGCTAGVLAPCFDGFTSHPMGVWYPGVDVMTTPYYQLQYVLAGMNMCSLVIGTTIYDIIIPAIASYCIGRIQCLHYFFENLHELAIKAIQDDFLSNHRRECAAQVLMCQLLKKGIHEHKAIECIVRKLEHFFWLTIFLQFFCTSVNMCCAGIQVLSVESNLAQLIWIFLYLGCLTIETLLPAWYANMIMEESGKLSFGVYSCNWIGSSPRFLRMMLILQERLKRPLVLDIGIIGNFSLELFASMMTLGYRMFAVMRTLYDSNEV*	326	Missing 3'	10.5462
EsemOR30	CL4706.contig1	ATGGATTTTAATTGGGCTAAAGATTTATTTGGGTTCGAACTATCTGTCGCTGCTGAGCGAAGAGCAGCCAAATCTTATTTGCAATTTTTCGACCGGTTATTTCGTCTGGGAGGCTTTTTACCCTTATTCGACGGAACCACCGCACCGTTCCTCATCGCTAATCGTATCTACAACTTGTTTGTCGACGTTGTGATTGTGCAGATGATTGTGTTAGGTATATACGACGCCTACGTGAGATGGGACGGTAACTACTCGAGCGTGGCCTACAATATGAATACCTTCGTGTGTTACCTTTGTCTCCTAACGATGGTTGCCAGCTACCAAGCCAGCACTCATCGACTTATAAGTTTGAGACAATTTATAAAAACTAACTTTGGGTCAGCCACAGTTGATGTAGCA…	MDFNWAKDLFGFELSVAAERRAAKSYLQFFDRLFRLGGFLPLFDGTTAPFLIANRIYNLFVDVVIVQMIVLGIYDAYVRWDGNYSSVAYNMNTFVCYLCLLTMVASYQASTHRLISLRQFIKTNFGSATVDVARERRSRKICTGMCLYTSFGLLIWVLDPLFFKVFFGRALTLPVELQYPIDVSSSSRTAIVFILQSISQCYMALTVANLTYVYLSFSVVALQQLDVLCTSLRNAWRVGALRGGLPPSRLHSIAYEENGDAIDFTLYEDYILQEVNKCVEYHLHIREFLMQLRVYFNIPMAAQIASLVFVITLALYSALANADAKPIGYLMVGSSHLFLFCYYGTVIYNESTQPCEAAWEACWWSGTRRATRTLQLLMVHAARPFQLTAGPFFDINLYN…	417	Full length	1.2072
EsemOR31	Unigene16264	CTGCATAGTATTATCAAAATGCAATCGAAAGTAGCGTACGTCAATTCTTCAAAAACAGAAAATTACCTAAGTTATCTTGTTGTAATCTTACAGATTGCTTGCCTCTGGGAATGGTATCCGGAAACGAAAAGTTCATTCAGAAAGATGATCAACATAGGATACTTTTCATTTTCACTGTCAATAATAATTCAAAACAATATTTCGTTGTTTTGCCAATTGCTAATTAATTGGACGACTATCGTTGAAGCTACTGACACTGTCATTAATGCTGCTGCATATATACTAGCTGCTTTCTTGATGATGTATTTCAGATTTTTTCAAAAGGACTTGTATGACCTGATAAAACACTTGGAAACTAATTTCCGTTTCCATTCTGCCAGAGGGCTCAGTAACATCAGC…	LHSIIKMQSKVAYVNSSKTENYLSYLVVILQIACLWEWYPETKSSFRKMINIGYFSFSLSIIIQNNISLFCQLLINWTTIVEATDTVINAAAYILAAFLMMYFRFFQKDLYDLIKHLETNFRFHSARGLSNISMMPSYRLAKILTVSYFVICLSVCCFWVISVLFSGESHQIPTKMWFPFDTRKSPYYQIAFILQTLGQVIMGCIYGAFCPLMASNCILICGQIDLLSCSIRNTRYTSALRSG	243	Missing 5' and 3'	1.7108
EsemOR32	CL2684.contig1	TCAGCTCTCCGCTCCGGAATGCCGTACAGCATGCTGGAACAGGCTGACACAACTCTAGCCGAGGACGAACTTTGTAACTACTTCAGTGCTCACCCAGAGATTAATGACTCCTACTATCATTATGACCATAAAGTAGTTTACCAAACTGTGGACGCAAGAATAATTTCTGAGGATGCCGCAGATGTCATCGCCAGCTCCACACGGAAATATCATCCCAGCGATGTGTATTTGCCGATGTACAATGACGGAGCAGTGGAAGCTCTGAAAGAATGTATCATTTTTCACAACATGATACTCGAATACATCACGAAATTCAAGAATGTTCTTCGCGCTATATTTCTATTCAAGATGCTGGAAATCATTTGTGTCATGTGTTTCTTCATGTATTCGCTGAGTGTG…	SALRSGMPYSMLEQADTTLAEDELCNYFSAHPEINDSYYHYDHKVVYQTVDARIISEDAADVIASSTRKYHPSDVYLPMYNDGAVEALKECIIFHNMILEYITKFKNVLRAIFLFKMLEIICVMCFFMYSLSVKIEFTIIFYFILCTFDTFIFCYFGNEVTVQADKV	167	Missing 5' and 3'	24.291
EsemOR33	Unigene39384	AAAGCGTTGCATACCGTTCTGCTGGTGAACTATTTGTTTGGTTCTGTCTTAATTTGCCTACCTCTTTTCATGTTTTCGATTGTGGAAGATGGCTACCGTACGATTCGTTTCTTCATGTTCCTCGCCTCCATGATTGTTGCAATTTTCGAACAATGTCTACTTGGCCAGCTATTGTCGGATCACAGCTTATCACTATGCGAGGGTATTATGATGTCACAGTGGTACCTCGCTGACCAGACCACCAAACTCAGCATACTGATACTGTTACATCGCAGCCAGGAGCCGCTGATACTCTCGGCCAAGGGATATATACCAATAAACTTGCAGACATTC	KALHTVLLVNYLFGSVLICLPLFMFSIVEDGYRTIRFFMFLASMIVAIFEQCLLGQLLSDHSLSLCEGIMMSQWYLADQTTKLSILILLHRSQEPLILSAKGYIPINLQTF	111	Missing 5' and 3'	2.061
EsemOR34	Unigene27000	TATACAAAGAAGGCTAGTTGCGTGGAGCATTTCGAGCGTACTTACACATACGGCTTCCTAACACAGCTCGCATCAAGCCTGGCAGCCATATGCGTCATCATGCTTCAAGTCTCAAACGACGTATCGAGCTTCAAGAGCATCCTATTCGCTACATCTCTCGCCTTCTTCTGCACCATGATCACCCAGCTAGCCATACAATGTTTCTCTGCGAACGAAGTCATTTTTCAGGGCGTGAAGGTAGCCGAGTGTGCTGCGCAGTGCGGCTGGGAGCGCGCGCACGCGGCGTTCCGTCGTCCGCTGCTGATGGTGATGCTGCGCGCACAACGGCCGCTCGCCATCACCGCCGGCGGATACACCGCCATGTCCAACGGCTGCTTTCTAGCCATTGTGAAAGCTGCA…	YTKKASCVEHFERTYTYGFLTQLASSLAAICVIMLQVSNDVSSFKSILFATSLAFFCTMITQLAIQCFSANEVIFQGVKVAECAAQCGWERAHAAFRRPLLMVMLRAQRPLAITAGGYTAMSNGCFLAIVKAAYSYYAVLQQQS*	145	Missing 5' and 3'	3.4285
EsemOR35	Unigene27850	CGCAACCGAGTCACCGTTCGCTCCAGTCGAATCCTTACAGGAGCGTTCCTGTTCTTTGGTTGGGCGACGATTGGAAACTCTACAATTAACGGCGCCATCCAAGATTTTCGATGGAGAGCCGCTATTAAGGAACTTAACGAAACGCAACAACATCCGGAGCGTTCTCTACCGCAGCCAGTTTTTATTCCGTGGAAGACTCAGGAAGACGGCCCCTATATCCTGGCCTTTACTTTGGAAGCCGTCGGCCTCTTGTGGACTGGCCACATTGTTATGATAATAGACACGTTCATTGGGACCATACTTCTCCACATGAGCGGACAGTTTGTTATATTACAGGAGGCATTCATGAATCTGTACAGCGATACATTGGCATCGTTCGAGAAACGAATTGCAATTAGC…	RNRVTVRSSRILTGAFLFFGWATIGNSTINGAIQDFRWRAAIKELNETQQHPERSLPQPVFIPWKTQEDGPYILAFTLEAVGLLWTGHIVMIIDTFIGTILLHMSGQFVILQEAFMNLYSDTLASFEKRIAISRGHQELGHASSVQFSQTLLVGLVKDELDKREDVIRKFFTDKEIEDALDARLEKCIR	189	Missing 5' and 3'	3.2895
EsemOR36	CL1415.contig2	GTCACAGTACAGGCTGACAAAGTAACACTGGCACTGAACCAGTCACTGTGGCATTACAGCGGTCTGCCGTACCGCAAGATGGTGACATTGATGCTGCTCTTCAATACGGAGCCGGTCATCATATCGGCAGGCTGGTTCTTCAATCTAACAATAGAAACTTTCCTAATGGTGATGAAGACGTCATTTTCCTGCTACACCATGCTGAGTAGTGTGAATCAAAATGAACACTAG	VTVQADKVTLALNQSLWHYSGLPYRKMVTLMLLFNTEPVIISAGWFFNLTIETFLMVMKTSFSCYTMLSSVNQNEH*	77	Missing 5'	0.4015
EsemOR37	Unigene35983	TACTTTCAGAATATGATCTTCATGATGGCACCCTCTGTTATAATGGTAACGTTTGAAATATTCACGATTTGTTATCTTGGACAACTTATAGTAAATAAGAGTGGAATGGTATGTGACGCTCTATACGCGTGGCCACATTGGTTGGAGCTGAACCGACGCTCTCGCCATCACCTGCTCCTCATGATGGTGGGATCACAACGGCCGAGACATATCTCCAGCGGATTCATTGATGTTTCTCTTCCCACGTTTCTATCGGCAATGAAAATGTCCTACTCATT	YFQNMIFMMAPSVIMVTFEIFTICYLGQLIVNKSGMVCDALYAWPHWLELNRRSRHHLLLMMVGSQRPRHISSGFIDVSLPTFLSAMKMSYS	92	Missing 5' and 3'	2.8198

## Sheet: OBPs
Name	Unigene name	OBP DNA seq.	OBP protein seq.	# Amino acids	OBP status	FPKM_male
EsemGOBP2a	Unigene1998	ATGTCAAAAGTAACAATATATTCTAAGAGATGTATTTTACTATTGTCTTTGTTCTTTATGGATTTTGACTTTACTAATGGTAGACCAGATGCGGATGTGATGAGAGATTTCACAATTGGTTTCGGAAAAGCCTTGAAAGAATGCAGAGATGAAGCGAAGCTGTCTCCGGAAATGATGGAAGAATTCCACCACATATGGCAGGAAGGTTTCCAGATTATACACAGAGAAATCGGGTGTGCCATTATTTGTATGGCTCATAGATTTGAACTGCTGACATCGGATATTCGTATGCATAGAGATAAAATGGACGAATTCGTGAAGTCTTTTCCTGATGGTGACAAACTAGCAGATCTGATGATTGATATGATCCATACGTGCGAGCATACACACGACGAGATC…	MSKVTIYSKRCILLLSLFFMDFDFTNGRPDADVMRDFTIGFGKALKECRDEAKLSPEMMEEFHHIWQEGFQIIHREIGCAIICMAHRFELLTSDIRMHRDKMDEFVKSFPDGDKLADLMIDMIHTCEHTHDEIEDDCLRAVEITKCFKVRAIKEGVAPTFEIMFDMDLEK*	171	Full length	1867.3832
EsemGOBP2b	CL1906.contig1	ATGTATTTTAAAAAGTTTATATATTTAATTTTGCTAATAGCGTGTATGGAATCAGTTTCTGCGCGGAAAGATATAATGAAAGAAATAATTCTCTCGTACGGCACGGCATTAGAAATATGTAGAGAAGAGGCTAAAGTGGGTCCGGAATTACTGGAAGAGTTCTATCACACGTGGGATAAAGAATATCGGGTGGTCCACAGAGCAGTTGGATGTGCTCTGTTCTGCATGTCTCACCATCACGACCTGCTGCACGATGATAAGAACATTAATCACGGCAACATTGGAGATTACGTCAAAGGATTCAATGATGGTCATCTTTTGGAAGAACTAATCGTGAACATGACAACGACTTGTGAAGATAAATACATAGAGATGGAAGATCACTGTGACCGCACTGTC…	MYFKKFIYLILLIACMESVSARKDIMKEIILSYGTALEICREEAKVGPELLEEFYHTWDKEYRVVHRAVGCALFCMSHHHDLLHDDKNINHGNIGDYVKGFNDGHLLEELIVNMTTTCEDKYIEMEDHCDRTVEIFNCFKDRAFVEGIVPKFDINGN*	158	Full length	32793.6951
EsemGOBP2c	CL3416.Contig1	ATGAATAGACAACGTAGTATCGGTACCAAATTCATTTGGCTGGCATTGCTTTTATCCATTTTGAAATCCGCTTCAGCCGGTAGAGATGTGATGAAGGATATCGTTATAGGATATGGATCCATGTTGGACTCGTGTCGAGAAGAGGCAAAAGTAGGACCAGAGTTATTGGAGGAATTTCATCACATTTGGGCGAAGGAGTACACGGTGTCGCATAGAGAAATCGGGTGCGCAATAATATGTATGTCGCATAAACATGAACTGTTACACGATGACAAGAACCTGAACCATGACAATATCGAGGAGTACGTGGAAACTTACAAGAACGGAAAGTTAATTAGTGAGTTGATCGTCGAAATGGCACAAACTTGTGAAAACCCGTTCATAGGAATGGAGGACCAT…	MNRQRSIGTKFIWLALLLSILKSASAGRDVMKDIVIGYGSMLDSCREEAKVGPELLEEFHHIWAKEYTVSHREIGCAIICMSHKHELLHDDKNLNHDNIEEYVETYKNGKLISELIVEMAQTCENPFIGMEDHCERAIKIFNCFKARAFEEDIAPTFEENYEKSI*	166	Full length	32.4735
EsemOBP1	CL6120.contig1	ATGTCGCTTGATGTAAAGTTTTGTATTGTGTTCGCAAGCACGCTGGCAGCGCTTGTGACAGCTGACCAGTTCCCGACTCAGGAGTTCTTGGATACTCTTAAACCCGTAGTGGAGAAGTGTGAAGAAACAACTGGGGTGGATAAAGATCTTGTACAACACTTTAGCGAAGGAAAAATGCCTGATGACCCTAAGTTGAAGTGCTACATGAAATGCATATTTCTACAATTCGACGTGCTTGACGAAGCCAGTGGAACTTTCCACTATGAGAAGATGTTGGAATCACTGCCGGAGGAGATGAAGAAGATCGCATACAACATGGGCAAGAACTGTATACACTTCAAGGGTGAAGACGGTAAGGACCTCTGCCAGGTGTCCTTCGATCTACACAAGTGCTGGCAG…	MSLDVKFCIVFASTLAALVTADQFPTQEFLDTLKPVVEKCEETTGVDKDLVQHFSEGKMPDDPKLKCYMKCIFLQFDVLDEASGTFHYEKMLESLPEEMKKIAYNMGKNCIHFKGEDGKDLCQVSFDLHKCWQQADPEHYFLMRK*	146	Full length	5967.5458
EsemOBP2	Unigene25468	ATGATGGAGTTCTTCAAGGAGTGCGCGAAGGATATACACCTGTCCGCTAAGGAAATAGGCTGGTTGAGGGAACAAAAACCCCTGGAAACTGACAATGCGAAGTGCATGGTCGCATGCCTGCTCAAGAAAATGGGACTCATGGATAATAAAGGTGACATGCCCAAACAACTTGGACTCGACACGATTCAGGAATTATTCAAGGACGATCCAGATCACATCGATCGAATGACGCAATTCATCGAAGCCTGCAGCTACGTAAATGACGCTACCGTTTCTGACGGCGAGAAGGGATG	MMEFFKECAKDIHLSAKEIGWLREQKPLETDNAKCMVACLLKKMGLMDNKGDMPKQLGLDTIQELFKDDPDHIDRMTQFIEACSYVNDATVSDGEKG	97	Missing 5'	3.6135
EsemOBP3	Unigene14478	ATGAATAAGTTTTTGAAAATGTTGTGTTTTGCTATCCATATAGCTGTGATATGTGCTCTGACAGAAGATGAAGCTCGCATGAAGTTCGTCCAAGTATTGACAGAATGCACCAAGTATTACCCGGTGACTGCCGAGGAGTTGACGATGCTGCAGCAGACCGGAGTACCTCCAGCAGTGGGCAATACAAAGTGCCTCTTAGCATGCGCTTATAAAATGATCGGAGTGATTGGTGACGATGGAATGTTCTCTGCCACCCGTGCGCAAGAGATTGCTGATCAACTATTAGCTCAAGACAATGATCGGGCGGAGAAATCTAAACAATTCCTGGACCTATGTTTAGGAGTAAATCAATTAGAGGTGTCTGATGGAGGTAGCGGGTGTGATAGAGCTGGCTACTTG…	MNKFLKMLCFAIHIAVICALTEDEARMKFVQVLTECTKYYPVTAEELTMLQQTGVPPAVGNTKCLLACAYKMIGVIGDDGMFSATRAQEIADQLLAQDNDRAEKSKQFLDLCLGVNQLEVSDGGSGCDRAGYLFQCVALNAGKYGFNL	149	Full length	26.7242
EsemOBP4	Unigene14141	ATGAAAAGCTTTGCAGTAGTTGCTTTGTGCCTTTTTGTGACCGTCAGTGCGTTGACAGATGAGCAAAAAGAGAAGCTCCAGAAACACAACACCTTCTGCGTTGCAGACAGCAAAGTTGACCTGGCCCTCGTACAGAAGCTCCGTTCTGGAGACTACAAAACTGAAGATGCCAAGCTGAAGAAGTATGCTCTGTGTATGCTCATCAAATCAGAACTGATGACCAAAGAAGGTGTCTTCAAGAAGGATATTGCTCTATCCAAGGTCCCGAATGCGGCTGACAGGCCCGCTGTTGAGAAAATCATTGACTCCTGCCTCGCTCTGAAGGGAACAACACCTGAGGAAACAGCATGGAACTACGTGAAATGCTATCACGAGAAGAACCCAAAGCACGCTATTCTG…	MKSFAVVALCLFVTVSALTDEQKEKLQKHNTFCVADSKVDLALVQKLRSGDYKTEDAKLKKYALCMLIKSELMTKEGVFKKDIALSKVPNAADRPAVEKIIDSCLALKGTTPEETAWNYVKCYHEKNPKHAIL	134	Full length	135.2345
EsemOBP5	Unigene14055	ATGGCGTGTGTAAAATATTTCCTTTGTGCTGTGCTCGTCGCTTTTGTCGGGTCGACCACGGCAATGACTAATGAGGAAGCGAAAGCTGCCCTCATGTCATTCGGCGCAGATTGCATGAAGGAAATATCCCTGACGGATGAGGAGATCATGGGAATGAAGGAACACAAGCCCCTGGAGACTGAAAACGCCAAGTGTGTAGCAGCATGCATGTTCAGGAAAATGGGAGTGATGGACGATAAAGGCATAATGTCTAAGGACGGTGCTAAAGCCCTCGCTGAGAAAATGTTCAAGGATGATACCGATAAGATCGAAAAGATGATGGACTTCATGGAAACTTGCAAGCATATAAACGAGGCTCCTGTTTCTGACGGCGAGAAGGGATGCGATCGCGCATCGTTG…	MACVKYFLCAVLVAFVGSTTAMTNEEAKAALMSFGADCMKEISLTDEEIMGMKEHKPLETENAKCVAACMFRKMGVMDDKGIMSKDGAKALAEKMFKDDTDKIEKMMDFMETCKHINEAPVSDGEKGCDRASLAYDCALEHASKFGLVLTK	152	Full length	1487.1213
EsemOBP6	Unigene30142	ATTTTATCAGTTCCTTTTCATATTTTTTCAGCTCCCGAAGTACTTGCACATCCAATACCGGAAGAAACAAAACTACATGCTGAACAATTCAAAAGAAATCTCACAGAATGTCTAAAAGAAATAGAGAAAGGAGAGAAGAGAATTTCACAAAGACTTTCTCCAAACCCAGAATCTCC	ILSVPFHIFSAPEVLAHPIPEETKLHAEQFKRNLTECLKEIEKGEKRISQRLSPNPES	58	Missing 5' and 3'	2.9875
EsemOBP7	CL6520.contig1	ATGGCATCTTCAGTGTTTGTGTTGCTGTCAGCTTTCGGTATGTTTGCTTTCAAACAAGTTTGTAGTTTGGATATAGGTCACAGTGATATTTCTTCCGAAAATAAAGATTATAGGGCGGATTCAACTAGAATGGAAAATATGAATTTGGAGGAAATTATGACCACTTGTAATGAAAGTTTCCGTATTGAAATGGATTACCTCAATTCGTTAAATGAAAGTGGTTCGTTCCCGGACGAAACGGACAAAACACCAAAGTGTTACATCCGCTGCTATCTTGAGCACACTGGCGTTATGAATGAGCTTGGCGAGTTCGACACTGTAGCTGCCGCCATGCTCTTCGAGGGTTCCCGAGGTGGAAAACCCATGACTGACCTGCCGGAGATCACAGCTGTCTGCGCC…	MASSVFVLLSAFGMFAFKQVCSLDIGHSDISSENKDYRADSTRMENMNLEEIMTTCNESFRIEMDYLNSLNESGSFPDETDKTPKCYIRCYLEHTGVMNELGEFDTVAAAMLFEGSRGGKPMTDLPEITAVCAKDRDERCKCEKAYNFMKCTMEMEIEKYE*	162	Full length	132.6412
EsemOBP8	CL6407.Contig1	ATGGTCATGGCAGTCAGGCAGTGCCTTGTGGAGTTTTGTGTAATTTTGGCTCTTATAACGAGTATAGAAACGATGACACTTAAGCAAATTAAAAGCACAGGAAAGATGATGAAGAATACATGTCAGCCAAAATTCAATGTGGTCGCCGAACAGGTCGACCACATAAAAGACGGCGTTTTTGAGGAGGATCATGAAGTTATGTGCTACATATCCTGTATCTTGAAAATGGCTAACACGATGAAGAACGGCAAATTGAACTTTGATGCAGCGACCAAGCAGATAGATATGTTGATGCCTGATGATATAAAGGAACCGCTGAAGGAAGCTCTTGTGGCTTGTAGAAAAGTCCCCGATGGCTACAAGGATGTGTGCGAGGCTTCCTTCCATGTTGCCAAGTGT…	MVMAVRQCLVEFCVILALITSIETMTLKQIKSTGKMMKNTCQPKFNVVAEQVDHIKDGVFEEDHEVMCYISCILKMANTMKNGKLNFDAATKQIDMLMPDDIKEPLKEALVACRKVPDGYKDVCEASFHVAKCMYHENPAVFVFP*	146	Full length	2318.5471
EsemOBP9	CL7024.Contig3	ATGAAAATATCGATATTTTTTCTGATTTTAGGAAGTCTGGGATTCGTTACTGCTGCTACAAAAGAAGATGTAAATAATATGTTCCAAGGAGTAGCTTTAGAGTGCCTCGAAGAGTTTCCTGTCCCTGAAGGTACCATCGAGAAGCTGATGAAAGAACACGTTATGCCTGAAGACCACAGCGTTAGATGTATGGCAGCATGCGTTTACAAAACTTTCGGCATCATGGACGAGAGTGGAATGATCTCATCCAAGGGAGCCGAAACTCTGGCAGAGAAATTGCTCAACGCCGACCCCAGTAAGCTTGGGAGTGTCAAAAAGTTCATTGAACTTTGTTCTAAAGTGAACGAGGATGCTGTATCAGATGGAGAGAAAGGCTGCGATCGCGCAGCTCTCGCCTTC…	MKISIFFLILGSLGFVTAATKEDVNNMFQGVALECLEEFPVPEGTIEKLMKEHVMPEDHSVRCMAACVYKTFGIMDESGMISSKGAETLAEKLLNADPSKLGSVKKFIELCSKVNEDAVSDGEKGCDRAALAFDCTYAHAHEFDIDLSN*	150	Full length	9241.3337
EsemOBP10	Unigene42580	ATGACAAGCTCCACAACCAGATCGGAGGCACCTTCTCTGTCCAGGTGCGTCTGGACCTCTGCCAGAGTCTGTCCGGTGCGAATCAGTACTTTAGCTCCTGGTCCGTGTGTGACCGGCGCAGGTGTCGGCAAGGGAGGAATCTTGGGCTCAGATTTTCTATTCACAAAGTATTGTGCGAGCAGATTGTTGCGCAATTGGTTTCCCTTCTCTCCGTACTCGGG	MTSSTTRSEAPSLSRCVWTSARVCPVRISTLAPGPCVTGAGVGKGGILGSDFLFTKYCASRLLRNWFPFSPYS	73	Missing 3'	1.5574
EsemOBP11	Unigene8090	ATGACAACGAACGTAACACAAGCATTTGTTGCTTGTATGGAGGAGGAACCCTTGACAGACGAAGAGCTGGTTGCGCTTCAGGATAACGCCATGTCGGATGAGGGACACTCGGCTTGCTTCATGGCGTGTGTGTTCCGACAACTCGATTTATTGGATGAAGATGGCATGTTTCTGACAGCGAACGCCGATTTGATTGCACAATTGCTACTTGACGATAAAGGAAATTTGCATGAAGCCACCAATGTCGTGGAGATCTGTAAGACAGTGAACGACAAAACTGTGAAGGACGGGAACAAGGGCTGCGAACGAGCTTCGCTATTTATCAATTGTGTCGCAGAGAACTCCGCAAAGCTGGCATCAGAAATGTAA	MTTNVTQAFVACMEEEPLTDEELVALQDNAMSDEGHSACFMACVFRQLDLLDEDGMFLTANADLIAQLLLDDKGNLHEATNVVEICKTVNDKTVKDGNKGCERASLFINCVAENSAKLASEM*	123	Full length	4.2848
EsemOBP12	Unigene16807	ATGTCAGTTATGGAGCCTAAAGTAAAGTTACTGCTCATATTATTGTTGGAGATGCTGCTGGCGAAACATATTGTAGAAGGAATGAGCGAGGAAATGGCTGAGATGGCCAAGATGCTGCATGATCAATGCATAGAAGAAACTGGCGCAGACGAAGATGTAGTTGTTTCTTTAAACAATGGGAAAACGATACCTGATGGCGATCCAAAGTTGAAGTGTTACATGAAGTGTATTATGGTAACCGCAGGTGTGATGACGGATGGTGTGGTGGACGTTGATACAGCCGCCGCGATGTTGCCAGAAGAAATGAAAGCGAAAACGGAGCCTGTATTGAGGTCCTGTGGTACCAAGAAAGGTGCAGATGACTGCGAGACGGCATTTCTGACGAACGTGTGTTACCAA…	MSVMEPKVKLLLILLLEMLLAKHIVEGMSEEMAEMAKMLHDQCIEETGADEDVVVSLNNGKTIPDGDPKLKCYMKCIMVTAGVMTDGVVDVDTAAAMLPEEMKAKTEPVLRSCGTKKGADDCETAFLTNVCYQQTSPEAYFLI*	144	Full length	3334.0938
EsemOBP13	CL2422.Contig 1	ATGAAGCTGATATCTGGCCTCGGGTTCTGGATACTGTTGGGTTTTTGTCATTTGTTGTACTTCAGCTCTGCAGGCAGACCGGAGTTCCCAGAGGAGATAAAGGAGATTGTAACCCACGTTCATAACACCTGCGTAGAGAAGACGGCAGTGAGCGAAGAGGATATCGCTAATTGTGAAAATGGAATTTTCAAAGAAGATGTTAAACTGAAGTGCTACATGTTCTGCCTCATGGAGGAAGCAAGTTTTGCCGAAGAGGATGGCAGCGTGGACTATGACATGATGATCAGCATGATACCTGAGGAGTGGAAGGAGAAAGTGTCGTCCATGATTACGGCCTGTAAACATCTTGATGTTCCCAATAAGGATAAATGTCAGAAGACATTCGAAGTCCACAAATGC…	MKLISGLGFWILLGFCHLLYFSSAGRPEFPEEIKEIVTHVHNTCVEKTAVSEEDIANCENGIFKEDVKLKCYMFCLMEEASFAEEDGSVDYDMMISMIPEEWKEKVSSMITACKHLDVPNKDKCQKTFEVHKCCYQQDPDLYFLF	146	Full length	81.2412
EsemOBP14	Unigene12470	ATGAAAGCTGTATATATTGTTTTAGTTATTGCTGCCACATGTGCGGCTGCACCAGATACGGCGCATCTGTCTAAAGAACAATCAACTAAAGTACAAGAATACTCTATGGCTTGCTTAGTAGAAAGCGGTGTCAATCCAGAATTAATCCTTAAATCGAAGAAAGGAGAATTCACCGATGATCCAGCACTAAAGAAGTTTTTCCTGTGCTTCCTGAAGAAGGCTGGTGTCATTGGTAAAGATGGGACTTTCCAAGAAGAAGTGGCACTCGCGAAACTTCCGGCAGGTGTGGATAAAGCCAAGGTCAAGGTGGCGCTGGATAGCTGCAAGGATAAGACAGGAGCTGATGAAGCTGACAAAGTTTTTCAGATCTTCAAGTGTTACTACAATGCTACGCCCACT…	MKAVYIVLVIAATCAAAPDTAHLSKEQSTKVQEYSMACLVESGVNPELILKSKKGEFTDDPALKKFFLCFLKKAGVIGKDGTFQEEVALAKLPAGVDKAKVKVALDSCKDKTGADEADKVFQIFKCYYNATPTHVTF	138	Full length	188.3023
EsemOBP15	Unigene11951	ATGAAATCTACACTGTTTGTGGTCGCCGTCGTCCTAGCTGCCTGCGCTGCAGCCCCTAGCAAAAAAGCGCACCTCAGTAAGGAACAAGACATGAGAGCCAAAATATTCGCAGCAGAATGCATTTTGGAAACCGGAGTCAATCCGGAGTTGGTCATGAAAGCCAAACAAGGCCATTTCACCGATGACCCAGCTTTGAAGAAATTCTCCTTATGCTTCTTCAAAAAGGCCGGTATTTTGTCTTCTGATGGCACCCTCAATATAGCGACCGCTCTCGCCAAGTTGCCAGCTGGCGTCGACAAGGTGGAAGCTGAGAAGGCTCTGCAAGGGTGCAAGGATATCAAGGGCAAGGACGCTGCTGATAAAGCGTTCCAGATCTTCAAATGCTACCATAAAGCATCA…	MKSTLFVVAVVLAACAAAPSKKAHLSKEQDMRAKIFAAECILETGVNPELVMKAKQGHFTDDPALKKFSLCFFKKAGILSSDGTLNIATALAKLPAGVDKVEAEKALQGCKDIKGKDAADKAFQIFKCYHKASSVHVAL	140	Full length	187.6840
EsemOBP16	Unigene1506	ATGTATAACAATACATTCAAAGTGTTTGCTGTGACCTTAATGATAGCGACGATTTTGGATATTGCAAATTGCATGACCAGAGCACAATTGAAACAGTCCGGAAAAGTGATGAAGAACGTATGCATGCCGAAAAACAAAGTAACGGAAGAGGAAGTGAGTACAATTGACAAAGGAAATTTTATTGAAAGCAAGAATGTCAAATGCTACATTGCCTGCATCTACCAAATGGGACAGATGATAAAAAATGGAAAACTAAACTATGAGGGTTCTCTGAAGCAGATTGACATTATGTTCCCTGAAGATATGAAGGCACCAGTCAAGGCAGCCGTAGAAAAATGTAAAGGTGTAGCGAGCACGTACAAGGATGTATGCGAAGCAGCCTTCAACACGGCCAAGTGC…	MYNNTFKVFAVTLMIATILDIANCMTRAQLKQSGKVMKNVCMPKNKVTEEEVSTIDKGNFIESKNVKCYIACIYQMGQMIKNGKLNYEGSLKQIDIMFPEDMKAPVKAAVEKCKGVASTYKDVCEAAFNTAKCMYDADPANFFFP*	146	Full length	3.8449
EsemOBP17	Unigene13741	ATGATGAAGGAGTTAAAATCGATAGTATTCTTTGTGGCAGCCATAGAGATGATTAACGGGATAGATTTGGATTCACTCCGCGAGGAGGGCGTTAACGTGATGACTTCCTGTGCGAAGCAGTATCCCGTCTCAGATGAGGACTTTGCAAATATCACAAGAGGACATACCATGCCGGAAACGGGCAATGGCAAGTGTCTGATGGCATGTGCATACCGGAAATATGGAACTCTAGACAAGGAGGGCATGTTCTCTAAGGAGGTTACAGAGAAAATGATGAGACAGTGGTTCAAAGATTCTCCAGATGATGTAATCGACAAATCAAAGGAATTTACGGAATTGTGTCAAAAAGTAAATGACGAGGAAGTTAGCGACGGCGAGAAGGGCTGTGAACGAGCCGGC…	MMKELKSIVFFVAAIEMINGIDLDSLREEGVNVMTSCAKQYPVSDEDFANITRGHTMPETGNGKCLMACAYRKYGTLDKEGMFSKEVTEKMMRQWFKDSPDDVIDKSKEFTELCQKVNDEEVSDGEKGCERAGLMYNCVISNAPKFGLEI*	151	Full length	177.6667
EsemOBP18	Unigene15811	ATGTTGCAGAATGTGTTTGTGTTCGTTGCAATTGCATTTTTGGCTATAAGCGCAGCAGATGACATTCCCGAAAAATGCAAGAACCATCCAAAAAATGTGCATCCTCATGACTGCTGCCAGCAACCAGCCGCATTCGAAGAGAAGGCTATGGACAAGTGCGGTTTCCCCAAGCCAGGCTCTGGTCCTCCGCCCCACCACGATGGACCACCACCATGCGACAAAGAACTATGCTTATTCAAAGAATTGCAAATCATGACTGATGACGAAACCGTAGACGTTCCTGCCGCTTCTGTGGCCATCAAGAGCTGGTTGGAGAAGGATGCGGAATGGTCTGCAGTAGCAGATGATGTAATGAAAAATTGCCTCAACGACCTCACTGAAGGACCTCCTGGACTATGT…	MLQNVFVFVAIAFLAISAADDIPEKCKNHPKNVHPHDCCQQPAAFEEKAMDKCGFPKPGSGPPPHHDGPPPCDKELCLFKELQIMTDDETVDVPAASVAIKSWLEKDAEWSAVADDVMKNCLNDLTEGPPGLCQPIKVLGCIRGSMFHNCPAAKWTDSDDCKALKEFISECPHPHKH*	178	Full length	101.9136
EsemOBP19	Unigene17265	ATGAATTACGTTTTAGTTATTTTACTAGTGACTTGTGTGTGGAGAAGTGTTAATACATTAAACTGTCGTACTGATGGAGGTCCAAAAGATGATCAACTACGCTCCGTATTTATGAACTGCCTCAAGAAGCACACTCAGTCCAACCATTCAGACATAAACATGCATGGAAACAATGATGGCAACATGAAGGGCGATCATGGATATTCCCCAGATTCTAGGGGAAACGCAGACAGTGGAATGAACAAGGATGGGATGCGGCAAAATGAAGAAAATTCTCGTCAAGGGGTCCACTTCCAATCATCAACAATGTCATCAAACCGAAGACACAGACGAGACAAACAAAACCAGATGAAGGAACCAACTACCGGTCAAAGGAGCCAGTACAACCCCAACAGTCGT…	MNYVLVILLVTCVWRSVNTLNCRTDGGPKDDQLRSVFMNCLKKHTQSNHSDINMHGNNDGNMKGDHGYSPDSRGNADSGMNKDGMRQNEENSRQGVHFQSSTMSSNRRHRRDKQNQMKEPTTGQRSQYNPNSRPQDYQAGMGKENHDDANSQNHSNMSGNNMMKTTNHSVEDDTACVVHCFLQDLEMTSDNGMPDRQMVTNVLTRDVKKDELKEFLQESIEECFTMIHNENIEDKCQFSKSLMMCLSEKGRTNCDDWKEGSIHF	264	Full length	287.8542
EsemOBP20	Unigene16496	ATGAACCAATGGTTATGGTCCACGATTCTTATATTATTTCTCGCAATGAAAAACAGAAAAGTACTTGCTGTAGACGAAGGCAATATACAACTGATGAAGGAGGAAATTGGTGAAGCTCTCAAGGTTTGCGCATCTCAGTCATCCTTGAAAGATGATGGACAGAAATCGTCTGATGATTTCACAAGGAAAGCAACAGAAGTTAGAACCCAAATGAGACAATCCAGGAGTCCTCAAATTGAAAAATCAGAAAAACTTTTACTGGAACAAAATGATGCCATCGATTCTGTTTATGAAGATATGTCTGCTAACAGGCCAGCTGATGAAGTAAGACTCTACAGAGGAAAGTCTACATTGGTCCAAAATCATGATCATCCGAAAGATAGGAAGAATACATCTAAC…	MNQWLWSTILILFLAMKNRKVLAVDEGNIQLMKEEIGEALKVCASQSSLKDDGQKSSDDFTRKATEVRTQMRQSRSPQIEKSEKLLLEQNDAIDSVYEDMSANRPADEVRLYRGKSTLVQNHDHPKDRKNTSNSTTWGDRRDDPLILDNDYGHERRFYNKTSPSKSHSRDPFHLNDQNNTESSLQDAKNSFNSRGGARFRPKDFKNLLSAKHFKSVRDLNFSASLFDPYASRGYAQLVRRKRFGSFKVKTNEDECLSQCVFANLLVTDSRGIPKEALLVQRVQEAATSTQARSTARGQLRTCFQDLVSESEDDGCSYSNKLERCMLLNLHERHTLMMRQANATTVDG*	348	Full length	76.9745

## Sheet: IRs
Name	Unigene name	IR DNA seq.	IR protein seq.	# Amino acids	IR status	FPKM male
EsemIR1	CL4923.contig2	ATGAAAATTCAATGTAATATCTTATTGCTCTACACAATTTTGACTGGATTCTGTCACTTGTCACTGTGTCAGGATACCAATACCTCTGACCTGGAGAAGCCATACGGATCGGGATATGATCCTCAAGAGGTACACTCGCAGCAGATGAAGCTTGTAGCAGATTATTTCGAGCATATAACAATTCCTTATGTTTGCGGTGTGATGTGCTGGAGTAACGCAGAGTTAGCACTATTGTGGCGTAAGCTCTCCTCGCGCGGTATCCGTTTTACGGCGTGGCGTGATGAGCACGCTCAGCCAGAGCGTGCGCGTGCACGTAAAGGTAGCGCGCTCGCCGCTCTGCAGCAGGTGGCGAATGGCGGACGTGCGCCCTTCGGGGTGCTACTCGATATGGCGTGCCCG…	MKIQCNILLLYTILTGFCHLSLCQDTNTSDLEKPYGSGYDPQEVHSQQMKLVADYFEHITIPYVCGVMCWSNAELALLWRKLSSRGIRFTAWRDEHAQPERARARKGSALAALQQVANGGRAPFGVLLDMACPYAVEFIEQSSQHRQFDSTRHWLILESKRVFHDELEVFDNLSSSRALEKANISVDAEITVAVRSESNASEALYTLYDQFNYGHLQGGKLITTSKGRWTTSNGLSIWLDTYKYHRRSDFSGVTLRAVTVLPPGAHVDILSVPGSSDGITTTTKICNAVMLLQKYRHNFSVSYVVKDKWMGSANSDDNTSVSSAMYRREGDITATCMRVFPDRMYYMEPVFSLTYIQTKFFYRMPSDGIGALRNEFGRPFAPDAWAAVAGAAVVCGLTL…	614	Full length	1.9250
EsemIR8a	Unigene16504	ATGGTGTTTCGTAAATTGAATATATATCTGCTACTGGTGAGTAGCACGGTTGTGTTAGAAGCACAACAAACTGTTAACTTGGTTGTAGTAGTAGAATCTTCTCAATTAGAATTACCAAGTTGGATATCATCAGCTCTTAGAAACGCTGAACAGCAGAATGTCGGCTTGCGACTGGTCGATACGATTGTGCCGCTTGTACGGGAACAGGAAATAGAGAGCTATGATCGACTGTGCGCAGCAGTCTCTCGAGGTGTTTCCCTTATCGTGGATCTGAGCTGGTCCCCATGGCAGACGGCTGTGGACTTGTCAGATCACTGGGGAATCCCCCTCATCAAAAGTGAGGCTACCATTCAACAAATGGTGGCAGCACTTGATCAGTATTTGGATAGAAGAAATGCT…	MVFRKLNIYLLLVSSTVVLEAQQTVNLVVVVESSQLELPSWISSALRNAEQQNVGLRLVDTIVPLVREQEIESYDRLCAAVSRGVSLIVDLSWSPWQTAVDLSDHWGIPLIKSEATIQQMVAALDQYLDRRNATDAALIFQSENEVDQGLYQLIGRSSIRVWVHAGLPAEAVSVLRNMRPSPQYYAIIGDTAFVDDVCRKAVNEQLVTLEMRWNLVTTDYQHAHLDLSSMPMSCSVITADRNDCCRLLGKKDGCTCPQNIKKKSSFLSSLMLYLAEIFSKLQNELGDPIQVDCNGDPGSKADLNITKERLYRQFSEDLDMNNETLIYWDGESSGLYMRSHHQVSLYNDSKQTILAAWSANEEFQLLPTQELQPVRRFFRIGTTSAIPWTYAKLDPDSGQ…	903	Full length	65.0160
EsemIR21a	CL3841.Contig1	ATGCTAATTTATATGATAACTTACTTTATAACATTGATAATAATAAAAGTTGAATGTCAAGATATTGTGTATTACGCTTCCAAAAGTGAAATTCCAACTTCGTTGCACGAAGACAGATCAAAAGCTCACTCTCTTCATGATGGAACTGAAAATACTCCCCAGAAAAAATATGAAAGTGTTCATAAAATATATAAGAGGGCGGCTGATCCAGTGTTCCATGGTCATCCAAAAACGCAAGAGGAAATCTGGGAACACAACTTTATCGGAGAAGATGAGAAATTTGATCAAACTCCATCTTTGATTAAATTACTTCATATGATAACGTATAAACATATGAATGACTGTACGCCGGTAATACTTTATGAGACCCACGTTGAGACAGGGGAAAGACTTTTACTA…	MLIYMITYFITLIIIKVECQDIVYYASKSEIPTSLHEDRSKAHSLHDGTENTPQKKYESVHKIYKRAADPVFHGHPKTQEEIWEHNFIGEDEKFDQTPSLIKLLHMITYKHMNDCTPVILYETHVETGERLLLQGLFANFPTAYTHGRINEDNTIAVPDMIVPVTKCLNYILFLADVMRCEEVIGLQATSKVVVVARSSQWRVQEFLSSEASRKFVNLLVIGQSFKDDDEKLEAPYILYTHKLYTDGLGTSQPRVLTSWTKGKLTRPEVKLFPEKMMHGYAGHRFLVAAGNQPPYVFRRIITDGDGGNPRVTWDGVEYRLLKQLALKYNFSIEIVEPQHLNLGSGDAVASEVMSRRASMGIAGLYLTAERLRNMDMTNAHSEDCAAFISLTSTALPRYR…	833	Full length	0.1208
EsemIR25a	CL194.contig.2	ATGGCAGCCGCTGAGAAGATATGTACGATGGGGCTTTCTAAATTCAACTATCTTCAACTGGTATTGACAATATTGCTATGTTGTCTGCACGTTTGCAAGGGACAAACAACGCAAAACCTGAATGTTTTGTTCATCAATGAAGAGAATAATGTGATAGCGGAACGTGCATTCAAAGTAGCACAAGAGTACGTGCGACGGAATCCCAATATGGGGCTCGCTGTGGAACCAGTGGAGGTCGTGGGCAACAGAAGTGATGCCAAGGGATTCCTTGAAACTGTTTGCAGGAAATACAACGATATGGTTGCCGCAAAGCACTATCCTCATGTAGTTATCGACTTCACGGTGACAGGAGTCGGTTCAGAGACAATAAAGTCATTCACAGCAGCTCTTGGTCTTCCC…	MAAAEKICTMGLSKFNYLQLVLTILLCCLHVCKGQTTQNLNVLFINEENNVIAERAFKVAQEYVRRNPNMGLAVEPVEVVGNRSDAKGFLETVCRKYNDMVAAKHYPHVVIDFTVTGVGSETIKSFTAALGLPTVSASFGQAGDLRQWRSLDANQTKFLLQVMPPADMFPEIVRAIVVKQDITNAAIIFDDTFVMDHKYKALLQNIPTRHVITPLKSTNMEDIKNQLRSLRELDIVNFFVFGNQKTIKRVLDAANENQYFGRKTSWYALSLHKGDISCECKDATIVHVKPTPEAASRDRLGKIKTTYSMNAEPDITSAFYFDLSLRTFLAIKSILESGKWPADMKYLSCDDYDGKNSPNRTIDLRSEFEKVKETPTYAPMFIPAEGEPMNGFSYMAFAA…	950	Missing 3'	2.1413
EsemIR40a	Unigene24972	TCATTACAAAGAACTAGCGTTATCCTGTGTGAGCCATATGAATGTGAAACATTTCTGGGGGAATTGGTGGAGAACAATATAATTCACCGAAGTTTGTTGTATATGTTCTACTGGCACTATGGAGAGGTCACTCAAGAATTCAAATTCGCTATCACTGAGGCAATCAGGGTGGCTGTTATCACCAATCCACGCCCAAATGTGTTTCGCGTATACTACAACCAAGCATCTCCGGAGCGACTCAACCATCTCTCCCTTGTAAACTGGTGGTCTGGCGCACTTTACAAGTCACCATTGCTACCACCACCAGACCAAGTATACCACGATTTTCGAGGGCGGATGTTTCATATACCGGTTCTACATGCTCCGCCCTGGCACTTCGTCAAATTCAACAACAACACC…	SLQRTSVILCEPYECETFLGELVENNIIHRSLLYMFYWHYGEVTQEFKFAITEAIRVAVITNPRPNVFRVYYNQASPERLNHLSLVNWWSGALYKSPLLPPPDQVYHDFRGRMFHIPVLHAPPWHFVKFNNNTSSDNRTVEVTGGRDEKLLSLLAEKLNFRYQYYDPPKRSQGSGINENGTFEGILGQIWKRKADFFVGDVTMTWERLQGVEFSFLTLADSGAFVTHAPSKLNEALALIRPFRWEVWPLVVCALVAAGPALWAVVAAPSLWRRRAD	276	Missing 5' and 3'	3.6729
EsemIR41a	Unigene16935	ATGTTGATTGTTAGGGACGATTCTAACTTCTTAGAAGTATTATTAAATACTGTTTTATTGCAGTATTTGAATAATAGCTATTGCATTACTGTATTGTCAGATGTAGATTTGAATATAAATATCCCAATTCCCTTCGTGTACTTGAATAATTCCACTGAAAAAAACTTAAAACAAAAGCTCTTTGAAGCTTCGGAATCAGGATGTGCAGATTATGTTATTCAAGTAGAACATCCAGGTGCATTCCTTCATATGTATGAACAAAACTTACATGTAAATATAAATAGGAAAGGAAATAGGAAGATTTTGTTCCTGCCAGTAAGTTATGAAGAAAATCATTTGAAAGAAGTGATGGATGTTCTGACTTCAAAATCGGCTGAGTATTTACCAAATATTCTGATG…	MLIVRDDSNFLEVLLNTVLLQYLNNSYCITVLSDVDLNINIPIPFVYLNNSTEKNLKQKLFEASESGCADYVIQVEHPGAFLHMYEQNLHVNINRKGNRKILFLPVSYEENHLKEVMDVLTSKSAEYLPNILMILPQLKEENGDKEEENLSPNFALITHKFVGTEDNRKPVILDVWNPRNGSFIENNNLFPHDMRDMQGKELRVAAFTYKPYVLLNLDPDDTPEGCDGMEMRIPLEYCKWINCTVVIISDDGEEWGDVFDNGTGTGVIGKVVSDQADIAITALYSWYQEFKFLDLSMPEIRTTITTIAPAPMLLSGWWLPLMPFTGQVWAGLGISFALSVVALGAALAASNRPPREALFAIFASLLSQPTELSESWSTRRVIGWVLLASLVLGNAYSGG…	614	Full length	8.3086
EsemIR60a	Unigene19059	GCGATAATACGTTTTCATCAGCGTTCACTATGTATTACGGAGATGAATATAAACGATTCTTGCTTTGTATTATTGTCTCCTATTGTGGATTAGTACAAAGTCAACCGCCAATGAAAGCACAAATAAACCCGACGGGACCCACCGTGACCGGTGACGCGACCAAGTGTTTGAATAAGTTGGCTAGAACATTTTTTCCTGTTGGTGGCGTTTTGATAATATCTAAAGTGTTCAATATGTCTTCTCCGGCAGCTGTGATAGAGTCACAATTCATAGCAGATGCTCACGCGAATAGTCAGTGGACTATACTAATAGTCAGTCTACAAAATCACAGAATATCGAATGAAAAATTGTCAGAGGAAGAAATTGTAAGAGAAAAAGTAAAAACCAATGTTATACCTC…	DNTFSSAFTMYYGDEYKRFLLCIIVSYCGLVQSQPPMKAQINPTGPTVTGDATKCLNKLARTFFPVGGVLIISKVFNMSSPAAVIESQFIADAHANSQWTILIVSLQNHRISNEKLSEEEIVREKVKTNVIPHPSDDLTSFYKATYYVIIVDNYENYKNLFEELSILKSWNPRALFLVYCFRFFRSKEIRKKFAGLFLHYSWMMNVFNIAVLLPHILDRRGITKFTWNPYEPPNYCGYKYEVPYNRIKVDEVCRNGEIVKRYPNTIFDNKLPTNMNGCLLKVISIVMPPFMDIEEDGKGSGIEFGIIQLIAEKENFEIQLILGNDTQGLARGNKMNGTWTDGLSLLQSDVGDILVGGIYPDNEVHDEFEASNSYLQDSYTWVVARAQKLPAWVSLIIIF…	699	Missing 5'	26.0738
EsemIR64a	CL5894.Contig1	ATGGATAGGACTATTTTGGGATTCACAATAATCACAATACTTGGTATTTTGAACATTCAGTCTATGGCTGGGCCCAGTATAGAGTATGATGATGCCATAGAAATTGAGTTGATAAAAGACTTTTTGTCTTTTAAACAATTAAAATCTGTAATTCTGTCTATATGTTACGACAATGAAACCTATATAAATTCTTTAACACATGGTTTAAACAAAATGGATGTGTTTGTTAGTATGGTAAACCTCAAAAATAGTATCCAAGCACTCGGCAAGCTAAACAAGAGTCATGTGGGAATTGTGGTCAGTGGAGGATGTGCTCAGTCGATGAGCGTTATGTGGAATGCATCATCATTAAACAGGTTTACATTGAAGCAACATTGGTTGGTGATCAAACAGAGTGTG…	MDRTILGFTIITILGILNIQSMAGPSIEYDDAIEIELIKDFLSFKQLKSVILSICYDNETYINSLTHGLNKMDVFVSMVNLKNSIQALGKLNKSHVGIVVSGGCAQSMSVMWNASSLNRFTLKQHWLVIKQSVDQLIWRSLNINVDSDILIAHSVGSVWELTDVYHTGYSLDGGALQRNLAGTWALASGFIWVHPMTAATYDRRRNLDGLILRTAVVTVHPFRHETLLEYIQDPEATPDLMTKGNFNSVIIYLSEMFNFQLRLSRVTAWGVVDPEGVATGQLGLLQRHEADLGGTCMYIKHERLKLIDYIGETFYQRSIIVFRQPKTTGWLPRVFLKPLAWNVWVLATLTFILVVVSLFTSFWVFSKRDKNQHLAAERYTSLSEIIIAVLGVLCQQGNF…	649	Full length	3.3894
EsemIR68a	Unigene9131	GTGGTCGTAGAGGAGTATGAAGATCTGCTTTCTCCTAACTTCGATACTCTACAAGCGATTAGACAGGCCAGGCGTGATGGCTGTGAAGCATACATAATATTGTTGGCGAACGGAATGCAAACATCCCGACTGTTGAGATTTGGTGACAGATATCGTATAATAGACACAAGAGCGAAATTCATACTGCTTCATGACTATCGTTTGTTTATATCTGAAATGCATTACATTTGGAAGAGAATAGTGAATGTTATATTTATACGACATCACGGCAGATACGGAGACATGTCTAAAAAGTTTAACTCGTGGTACGACTTGAGTACTGTTCCTTTTCCTACCCCCATTCAAGGGATATTGTTGCCGAGGCGTCTTGACACTTGGAAAAATGGAAAGTTTTATAAT…	VVVEEYEDLLSPNFDTLQAIRQARRDGCEAYIILLANGMQTSRLLRFGDRYRIIDTRAKFILLHDYRLFISEMHYIWKRIVNVIFIRHHGRYGDMSKKFNSWYDLSTVPFPTPIQGILLPRRLDTWKNGKFYNNNPMFADKTRDLRGQTLNIVYLEHIPAVIKKNESYGMELGGLEVEILKTLSKSMNFHPRLYMPTNVKVQQWGQKQINGSFSGLLGEMVNGKADIALGNLHYTPYHLQLTDLTIPYISQCLTFLTPESMTDNSWKTLLLPFRLNMWIAVLTVLFVTGLIFYVLANYHIHLEENYITAPTFIQNVPELKNKNFVEKFNLLEKGKQRQPTGLYLFGELVNSILYTYGMLLVVSLPNLPKGWSIRLLTGWYWLYCILLVVSYRASMTAIL…	642	Missing 5' and 3'	5.1209
EsemIR75d	Unigene17207	ATGAAGGAGATTGGTGAAATAATCAACTTTATTGTATCATTTTTCTTGTCAAAAAGAGTGTCGCTTGTGACGGCCTTCTTATGTTGGGATCAAGAATCCATACAATCTCTTCTACACGCGTCATCAAGCAGCGGATTGAGGGTTTTAAATGCACCAACATTTTCTGCAGGCATTGACAAAATGCAATTTATTAATGACAATACTGAGGGTATTGTTTTGGATGCAAGTTGCAGCCAAGCCGATTATGTTTTGGAAATGGCATCAAGAAAGCGATTGTTCAATATATTACATGAATGGTTGCTAATAGACAGTGAAGATAACTTCGAAACAAATGGAATAAAATTTGAAGGATTGCTGCAGGATAAAATATTATTACCCGACAGTATGGTGATGTGGAAT…	MKEIGEIINFIVSFFLSKRVSLVTAFLCWDQESIQSLLHASSSSGLRVLNAPTFSAGIDKMQFINDNTEGIVLDASCSQADYVLEMASRKRLFNILHEWLLIDSEDNFETNGIKFEGLLQDKILLPDSMVMWNINNEHLIDVYKTEADGPLIMNKFDISSDANESMYDRIAQVCNRLPPLAQRRRNLQNIYIRAATVISQPEHFTYWNDLSTRHIDTWPKCTYPLILNMAADLNFRIDMLQNDNYGVETNGSFNGLVGRLQRNEIEFGVTSTFMRKDRWNVCDYLAETLVLRSFFMFRQPPQSTISNIFVMPFSPSVWIVGLVAFTSLGLMICLQIKLFRDIDTDLRNTSPFEVCSIIIGAICQQGSPRAPSILSSRIVILFAFITSVFLFTSYSAKIV…	597	Full length	18.4950
EsemIR75p.0.1	CL4494.Contig1	ATGAAGTCGCGCATCATAGTAGAGTTAATTTGTATTGTCATATTACAATATTATGTTGATAACGGAGCGGCTATAGCGGGTAGAAATGAAACGGATGCGATAAGAACAAGGTTCATCCTGGATATTTTGAAATACCAAGGAAAACCAACTGCCTTAGTGGCTCCTCAGTCATGCTGGAGACCTGGTTCACTAACACATTTGGTTCGATCAATAACAAAACATGGAATGCTATTTTCTACATCGTTGGTCGATGTCGAGCACAGACCACAAGATATACTATTCCTATTAGATTTGGACTGTTCCAATTCTCATGACTTGTTGTTGGAGGCGAACAGGAAGAAAATCTTCAGAGCCCCGTATCGATGGATTCTACTACAAGACTTGGCGGAGAATAAAAGT…	MKSRIIVELICIVILQYYVDNGAAIAGRNETDAIRTRFILDILKYQGKPTALVAPQSCWRPGSLTHLVRSITKHGMLFSTSLVDVEHRPQDILFLLDLDCSNSHDLLLEANRKKIFRAPYRWILLQDLAENKSAILSTKVDSLDFLVDNEILLAVRTTFEDFHLIEMYKVNETSTLISQPWGRWSSGLLQVYRNTSLTSVRRRDLHGASITISNVVIDSETTPQHIDDAMEPEYDGITKRTYMEMSLAIEMMNGTRVTTFTPSWGYQDEHGNWTDMSAQLISGQSNIGTACFMSYRLHVVDYIAPSPGRLAFLFRRPPLSSVGDIYSRTFQGHLWGATLIALLACVAALYIAAKWENSLVGGERGPKQMNSNDVYLIATSAIFQQGCEVEPRRISGRIT…	627	Full length	5.5751
EsemIR75p.0.2	CL2804.Contig1	ATGTTCAAGTTAATTATACTGTTGCTGATATCCGAAAAAATATGCTCAATATACGCAGATGTGACTGTGAGTGCAGAACTTGAGTCATGGGCAGAGCACAGCTGTGATCAGAGATTACCCATCAATATCATCATGGACATCATCAAACATACAGAAAAACCAACTAGTTTAATTGCTTATGAATCATGTTGGAAAATAGATGTTCTAAGAAAGTTGGTAATAGAATTATCAAAAGTAGGGATCTGTTTCTCTGCCTCACTGCCTGGAGTTGATTACATATCGCACGAAATATTATTGATGTCAGATCTAGACTGTTCGAATTCAAACCATACTCTCTCCGAGGCAAACAAGAACAACATGTTCCGAGCTCCTTATCGATGGATTCTGCTTCAAGATTCA…	MFKLIILLLISEKICSIYADVTVSAELESWAEHSCDQRLPINIIMDIIKHTEKPTSLIAYESCWKIDVLRKLVIELSKVGICFSASLPGVDYISHEILLMSDLDCSNSNHTLSEANKNNMFRAPYRWILLQDSRLSSKNKDGNSVLETIDLLPDNDVLLLKRVDNSSFDLSRMYKVNRSSDLIHQPWGTWRSGKLHVHNNSALFRRDLQKTPIILSNVVVDSQSTILHLTDAMEPEYDSITKRSYMLVTLAIEMMNGTKVTTFTPTWGYQDEYGNWSGLTEQLIRGEANVGTASFVTTPRLHVIDFIAPSPTRVRFVFRRPPLTSVGDIYAKTFDSKVWTASVIAVLVAVAVLYLSTKWENHLWKGKRYLTQMESKDVYLMATSAVFQQGCSVEPQRIS…	631	Full length	8.0341
EsemIR75q.0.1	Unigene23131	TTTGAATATGTAAACGTGCAAGACCGGAAACCCATACCACATAATCTGGACCAGGAGCATACAATGTTTATTGTCGACTTACAATGTTCAAATACGCAGAAGAGAGTTCAAGAAGCGAATTCACAAAAACTATTCCGATTCCCGTATAAGTGGATGGTTTTGGAAAGCGATTCGGAAGATCTGAAAACAAGTCGTCAATTGAAAACCAGTATATGTGGAAATACCAGCCTTTCCAATGTTACACTTGATGAGTATAAAAAGAGATTACCAAGCAATAAATACCACTATTTTTCCAACTCATCTTTACAAGAGATTAACTCAGAGTTTACGACAGAAGCCACTGGCGGTATGGCACATGAGGAAGTTTACAAGGAAGCAACTGAACATTCGAGTACGAAA…	FEYVNVQDRKPIPHNLDQEHTMFIVDLQCSNTQKRVQEANSQKLFRFPYKWMVLESDSEDLKTSRQLKTSICGNTSLSNVTLDEYKKRLPSNKYHYFSNSSLQEINSEFTTEATGGMAHEEVYKEATEHSSTKRELPVSPSREKYSNEDISSETESCLIAVGTAMVSLFQNISILVDSYVIAVKIKSIDVIELKTMYKLPSEELVFENHGHWSSSSGYVDETTQQTSALRRRNLHLAPFTASFVINDNDTLNHLTDFRNQHIDSITKSNYHLVTHIMEFVNGSHEYTFVESWVGNQKNAWGGMVGEMVAGRAELGGTPLFMIASRLEAVEYIAMTTPSRAAFVFRQPPLSHGANIFALPFHWQVWAATSALFIFGALLLYATACWEKHQGKDQLDPTQL…	616	Missing 5' and 3'	4.6512
EsemIR75q.0.2	CL3131.Contig3	GCAGTATACCGTCGTGAACCTGGATTACCCTGGGACAGTGAACTCGATTGGTCATGGAAGGCAGATCACCCAAACCCACCAGCATCTTCACCCCTCGCAATCCGCCGAATGAATGTCAGAGGAGCGCTCATCACACTGTCCTACGTCATCACAGACAACAATTCTAGGTTGCATCTTACTGATTACCTAGACAAGCACATCGATACCATAACAAAGGTGAACTTCGTGCTGACAAATCACGTTGTAGATCTAATGAATGGAAGTCGAGAATATTTGTTCGCGAGCACGTGGGGGTACCAGGATGCCGAGGGACGCTGGGACGGCATGCTGGGGCATCTCACCAGGCACGAAGCAGATGTTGGAGGCTCCCCCCTCTTCTTCACCAGTGATCGCGTCACC…	AVYRREPGLPWDSELDWSWKADHPNPPASSPLAIRRMNVRGALITLSYVITDNNSRLHLTDYLDKHIDTITKVNFVLTNHVVDLMNGSREYLFASTWGYQDAEGRWDGMLGHLTRHEADVGGSPLFFTSDRVTAIDYVAMPTPTRSKFVFRRPKLSYVTNVFALPFRRSVWVASSALLLVLAAALLVAAYSDRKGPMATIEPKDEPMLRAHWSDALMLAVGAMCQQGSAIELRSWRGRCIIFLLFIAFFFLYTSYSANVVALLQSESARVRTLSDLLHSRLRLAAHDTVFNRYYFANAKEPIRKAIYDMKISPSGQKPRFISLEEGVRGMQKGLFAFHMETGVGYKVVGEIFLESEKCGLEEIQYLQVIDPWLCMQKNNPFKEIFKIGMRRIQEFGLQS…	477	Missing 5'	3.7957
EsemIR76b	CL2621.Contig3	ATGGGCTTGGGAAGTTTACTTTCGACCTTTTTGTGTTTAAATGCCTCGTGTCCTTTGGAAAATGTAACTTTGAAGACCACAGAGTTGTCTCCGAATAGCATCCTCTACTCTCGCCTGGCGGCACGACTCAATGGCAAACATTTACGCATCGGCACGATAGACAACTACCCTCTAAGCTTCACAGAGGAGGATACGAACGGCGCCCTAGTTGGTCGCGGCATAGCCTTCGAATTTGTTAAAATCCTGCAAAAAAAGTTCAACTTTACGTATGAAGTTGTGGTGCCCGGGAGAAACTGGGAAGGCGCATATGGAAGACTGGAAAACTCTCTGCTAGGACTTGTTAATGAGAGTAGAGTGGATTTTGCTGCCGCCTTCCTGCCAAACCTGCCGGAGTCCAGG…	MGLGSLLSTFLCLNASCPLENVTLKTTELSPNSILYSRLAARLNGKHLRIGTIDNYPLSFTEEDTNGALVGRGIAFEFVKILQKKFNFTYEVVVPGRNWEGAYGRLENSLLGLVNESRVDFAAAFLPNLPESRKVVSFSHPIDEGTWMMIMKRPRESAAGSGLLAPFDQNVWYLILVAVVAYGPCIYIVTHVRYKMTNDPLDKPISMSPCVWFVYGAIIKQGTTLSPYANSTRVLFATWWLFIILVSAFYTANLTAFLTLSKFTLPIEDPIDLYQKNYKWLATEGSAVEYVVTNPDEKLYYLNQMVTTGLGTFTSDTDSSNQLARVSRGAVFVRDSPAADLALWDDYRRKASKGVAEKDRCTFVITANYFMKFVRGFAYPIGSTLTILFDPVLRALVEG…	550	Full length	1.6428
EsemIR87a	Unigene16603	ATGAAAAAACTGTTCATTCGAACAATAAACACAACGGCAACAATACTCCTACTGACGAACTTCCCATCTCTGATCCAATGTAACAAATCGCAGGACAAGCCGTCACTCGAAATGTTCGAGAGTTTCAATATCGAGTACACAGCGCAGTGTGTACTCAAACTATCCGCCAAATACTTCGTTGAGAAAAGGGCTCTGAGCGGATCTATTGTTATCATCAATATTAACTCGTATGCATCTGCCACGCAAAAAATATTGCTACAAACTATACACAGCGGAATCCAGTACTCCATTATGGTAAAGGACTCACTATATCCACATTACAATGCGTCTCATTTTCCTGAGAAAGCTAAAAATTACATGTTGATATTGGAAGAGAAAATAGAACTTGCAAGAAATATA…	MKKLFIRTINTTATILLLTNFPSLIQCNKSQDKPSLEMFESFNIEYTAQCVLKLSAKYFVEKRALSGSIVIININSYASATQKILLQTIHSGIQYSIMVKDSLYPHYNASHFPEKAKNYMLILEEKIELARNILQLNKLPTWNPHAKAIIFYVLKEAENVTDVVINMINELRENKLFKSIVLIYTPDTEEVTSYTWRPYSDTTCGGKCEAIYVLDKCDRNQITQYDVSSEMIPLDMKGCPLVIYAVVCEPYVMPPIRKLNLQDYDDAYEFNFGIEVNLVKIISHYSNMSLIIRMSPRQENWGTISLNGSASGMYEVLRNDSADMIIGNMQVDRVVRKWFDPTSTYMQDEITWCVPKAGAASTWSNLVTIFTWTTWIATFASLVAMAGILHYCYYTENNH…	647	Full length	25.3786
EsemIR93a	* Unigene12565, Unigene6870, Unigene26199	ATGTTAGTATGTGGAAAATTATCAGCAATTTTTGTGATATTGCCTTTTGCGAAACTATGTGTAGCTCAAGATTTTCCTTCACTCATATCTGCAAATGCATCTTTAGCAATAGTATTGGATCGAGAATACCTCGGTGACGAATATCAAAAGACTCTAGATGACCTCAAGGACTACATGAGGGTGCTCGTCAGAGAGGAGCTGAAGCAGGGTGGTGTGGTGGTATACTACTACTCGTGGACTGCGATCAATCTCAAGAGAGAGTTCACGGGTTTGGTGAGTGTGGCGTCGTGCGCGGATACTTGGGCTCTGTTCGCGCGCGCCTCAGAGGAACGCTTGGCCATGCTGGCGCTCACTTCTGCAGAGTGTCCGCGTCTCCCTTCCAGCGGTGCCGTCACCATC…	MLVCGKLSAIFVILPFAKLCVAQDFPSLISANASLAIVLDREYLGDEYQKTLDDLKDYMRVLVREELKQGGVVVYYYSWTAINLKREFTGLVSVASCADTWALFARASEERLAMLALTSAECPRLPSSGAVTIPLAQPGDELPQLLLDLRVARGLRWKSAVILHDTTLNRDSVSRVVQALTAPAADAPPIAVSVFKVRRERSALLRRKEVERVLSRLPRRLGEKFITVVRSEVATAMLEAARARGLVHTLAHWLFVVAEAHAQNDKLREAVSTLREGENLAFLTNDTDVSKQCKLEVECFASQLVRGFVLALGQAVRDELDVAAQVSDEEWEAIRPTKTQRRDFLLKHIQLNIAGNATCGSCLRWRARSADTWGAAYRSKEKANVSKEAGNSLTSLDIT…	877	Full length	8.4487
*Fragments joined into one gene based on sequence overlap

## Sheet: SNMPs
Name	Unigene name	SNMP DNA seq.	SNMP protein seq.	# Amino acids	SNMP status	FPKM male
EsemSNMP1	CL2561.Contig2	ATGGTGCTTCCTCGCCACGTGAAGGTGGGGCTTGGTTCCTTCGGGGCCATGATGTTCGGAATACTGTTTGGATGGGTGGCTTTCCCGATGATACTGAAAAGTCAACTGAAAAAGGAAATGGCCCTATCAAAAACGACGGACATCCGTGAGATGTGGACCAAGGTTCCCTTCGCATTGGACTTCAAGGTTTACTTGTTCAATTACACCAACGCTGAAGATGTCCAGAAAGGTGCCAAGCCTATAGTGAAAGAGATTGGTCCTTACTATTTTGAAGAATGGAAAGAGAAGGTGAATATGGAAGATGTAGAAGATGAGGATGCTATTTTATACAACAAGAAAGACACCTTCTACTTCATCAAGTCCAAATCTGCTCCTGGACTAACTGGCGATGAGATAATC…	MVLPRHVKVGLGSFGAMMFGILFGWVAFPMILKSQLKKEMALSKTTDIREMWTKVPFALDFKVYLFNYTNAEDVQKGAKPIVKEIGPYYFEEWKEKVNMEDVEDEDAILYNKKDTFYFIKSKSAPGLTGDEIIVLPHIFMLSLAIVVSVEKPAMLNLLGKAFNGIFDNPSDVFLRTRAMDLMFHGIIIDCAKTDFAPKAVCTAIKKEATSLEFLPNNQYKFSLFGMRNATPDASRVKVLRGIKNIMDVGRVIAIDDEPEQKIWSGMPCNDYGGTDGTVFPPFLTKKDKLRSFAPDLCRTFMPWYEGKSSYKGIPTNRYVTTLGDFGNDPDLQCFCDTPDSCPKKGLMDLFRCIKAPLVASLPHFLETDISVQSGVVGLNPQKEQHGIAIDFEPITGTPM…	522	Full length	66.8530
EsemSNMP2	Unigene19906	ATGGAGTTCAAGAAAGTGACGTGTATCTGGCTGGTGTCCCTTGCAGTCTTGATCATAGCCATCGTGATGGCTGCGATAGGATTCCCAAAATTACTACAAAACCAAATCCATAAGCGTATAGAGTTATCAAATGGTACAGATGCCTTCACAGCATTCCAGAAGTTACCAATGCCACTGCGGTTTGAAGTTTACTTATTCAATGTGACCAATCCAGATGGAGTGACTGATGGTGAAAAACCGGTTCTGCAAGAGATCGGACCATATGTTTATGATGAATATCGAGAGAAAAACATTACTGAGTTTGGAGATAATGATACTGTCACTTTTGAAACCAAGAAAACCTTTGTTTTCAATCAAAATGAATCTGGGGAACTGACTGAAGATGATAAAGTGACTGTG…	MEFKKVTCIWLVSLAVLIIAIVMAAIGFPKLLQNQIHKRIELSNGTDAFTAFQKLPMPLRFEVYLFNVTNPDGVTDGEKPVLQEIGPYVYDEYREKNITEFGDNDTVTFETKKTFVFNQNESGELTEDDKVTVINISFMVMMLRVHDTMPSMASYAYQAVPYLFPGLRDAFLRAPVGDLLFRGIFMDCSAKNATLQFVCSQMKHRSPPTLRAADPPQNGFYFSMFAHLNNTPDGPYIVKRGREDLSDLGHVVSYKGQTSMDIWDDEYCGQINGTDTTIFPPLPDDPPERVYIFQGDICRSMFAEFQGKTTQFDLPAYRYEATVNALVSKSCEPSNECFCKENWSHSHDGCLMNGVMSLSSCQQVPVVASFPHFYLASEELLEYFDGELQPDKENHSTFV…	526	Full length	373.5363

## Sheet: CSPs
Name	Unigene name	CSP DNA seq.	CSP protein seq.	# Amino acids	CSP status	FPKM male
EsemCSP1	CL1411.Contig1	ATGGTTTCGGCTACGACTTTGTTCTCGTTTACATTACTAACGTTGCACGTTCATCAGATGTATGCAGTGAATATTACTTACACAACAAAATATGACAATGTGGATTTAGATGAAATCCTCAAAAGCGAGCGTCTGCTAGGAAGTTATGTCAGATGTCTTCTGGAACGAGGGCCCTGTACTTCTGACGGGACAGAACTAAAACAGAACCTGCCGGACGCCATCGCCAACGACTGTAGTCGCTGCACGGCACGCCAGCGAGACGGATCGACTCGAGTCATGCAGCACCTCATAGACTACAACCCGGCTGACTGGACAGAACTGGAGAAAATGTATGACCCACCAGGTAGTTACCGAAGGAAATACTTGGAAAGTAAAGTAGAAACGGAGAACTCGGACGAC…	MVSATTLFSFTLLTLHVHQMYAVNITYTTKYDNVDLDEILKSERLLGSYVRCLLERGPCTSDGTELKQNLPDAIANDCSRCTARQRDGSTRVMQHLIDYNPADWTELEKMYDPPGSYRRKYLESKVETENSDDMNTTTEPAAEYQQ	147	Full length	1245.3479
EsemCSP2	Unigene5195	ATGAAGCTGTTTCTGTTGTTCGCTGTGGCTGTGGCGTGCTGCCTAGCCACCACTGTGGCTCGTCCAGACACGACCTATACCGATAAATGGGACAATATTAACCTGGACGAAATCCTGGAGTCTCAGCGACTTCTCAAATCCTACATAGATTGCCTTCTGGATCGTGGTCGTTGCTCCCCTGATGCGAAAACCCTGAAGGAAACCCTGCCTGACGCTTTGGATAACGAGTGCTCCAAATGTACGCCCAAACAGAAGAGCGGATCAGAGAAGGTCATCCGATTTCTTGTAAATAAGAGACCAGAAATGTGGAAGGAGTTGTCTTCCAAGTATGACCCCAATGGTATTTACCAGACTCGCTACAAGGACACCGCCAAGGATTTGGGAATCAACTAA	MKLFLLFAVAVACCLATTVARPDTTYTDKWDNINLDEILESQRLLKSYIDCLLDRGRCSPDAKTLKETLPDALDNECSKCTPKQKSGSEKVIRFLVNKRPEMWKELSSKYDPNGIYQTRYKDTAKDLGIN	131	Full length	13766.1144
EsemCSP3	Unigene23610	AGCGGTTGCACTAGCGTGCATCGTTGGCCTAGCCTACGGCCGGCCTCAGGGCAAGTACACCAGCAAATGGGACAATATCAACGTTGACGAGATCCTGGAGTCCCAACGACTCCTAAAGGCCTACACCGACTGCCTCATGGACAGGGGCCGCTGTACTCCAGACGCCAAAGCCTTGAAAGAAACCCTGCCTGACGCCTTAGAGAATGAATGTTCCAAGTGTACTGAGAAGCAAAAGCAGGGATCGGATAAAATCATTAGGAATCTTGTCAATAAACATCCTGATATTTGGAAGGAACTGTCAGGCAAGTTTGATCCTGACAACAAGTACACTGAGAAATACAAGGACAAGCTGGAGAAGGTCAAGGAATAA	AVALACIVGLAYGRPQGKYTSKWDNINVDEILESQRLLKAYTDCLMDRGRCTPDAKALKETLPDALENECSKCTEKQKQGSDKIIRNLVNKHPDIWKELSGKFDPDNKYTEKYKDKLEKVKE	122	Missing 5'	6.0650
EsemCSP4	Unigene21320	ATGAGAGCCACGACACTCGTCGTGTGGCTGTCCCTCGGCGCGGCCGTGGCGCAGCAGTACACAGATCGTTATGACAACATCAACCTGGACGAGATCCTCAGCAACCGGAGACTGCTGGTGCCATACGTCAAGTGTGTGCTGGACAAGGGACGGTGCAGCCCTGACGGCAAGGAACTCAAGGTGAACTTGTCGGACGCTCTGCAAACCGGTTGTTCGAAATGCACACCAAAACAAGAAGAGGGTGCATACAAGGTGATCGAGCACCTGATCGAGCACGAGATCGACTTCTGGAAGCAGCTGGCAGCCAAGTACGACCCTGACAACAAGTACAGGAAGATGTATGAAGACAGAGCTTCAGCCAAGGGAATCAAAATTCCAGCTTAA	MRATTLVVWLSLGAAVAQQYTDRYDNINLDEILSNRRLLVPYVKCVLDKGRCSPDGKELKVNLSDALQTGCSKCTPKQEEGAYKVIEHLIEHEIDFWKQLAAKYDPDNKYRKMYEDRASAKGIKIPA	128	Full length	220.6859
EsemCSP5	Unigene5230	ATGAGAAGCACTTTAGCACTGGTCGCGGTGTGCCTAGGGCTAGTGTCGCAGATGGAGGCGCGTCCCCAGTCCCAGTACACGGATCGTTACGACAACATTGACCTCAACCAGATCCTCGGCAACAGGAGACTACTCATACCTTACCTAAAATGCGTGCTGGACCAGGGACGTTGCACAGCAGAAGGAAAGGAACTAAAGAATCACATTTCCGATGCCCTCATGAACGGTTGTACGAAGTGCACACCCAAACAGCGTGACGGTTCAACGAGAGTCATCAACCATCTGATCCAGAAAGAGGACGACTACTGGCAACAGCTGGTCAAGAAATACGACCCTCAGCATGTTTACACCAAGAAATACGAAGATGACCTCAAGAGGATTACCGCCTGA	MRSTLALVAVCLGLVSQMEARPQSQYTDRYDNIDLNQILGNRRLLIPYLKCVLDQGRCTAEGKELKNHISDALMNGCTKCTPKQRDGSTRVINHLIQKEDDYWQQLVKKYDPQHVYTKKYEDDLKRITA	130	Full length	270.3801
EsemCSP6	Unigene29577	CCCGAGACCTACACTGACAAGTTTGACAACGTGAACCTCGACGAGATTCTGGAGAACCGCCGTCTGCTCATCCCGTACGTCAAGTGCGTGCTCGAGCAGGGCAAGTGCACTCCTGATGGCAAGGAACTTAAACTACACATCCGTGAAGCCCTAGAGAACAACTGCGCCAAGTGTACGGAAACCCAACGCCGCGGCACCAGGCGTGTGCTGGCG	PETYTDKFDNVNLDEILENRRLLIPYVKCVLEQGKCTPDGKELKLHIREALENNCAKCTETQRRGTRRVLA	71	Missing 5' and 3'	3.0010
EsemCSP7	Unigene33120	GATAATATAGATCTGTCCGAGGTGTTGGGAAACGAACGGCTGTTGGTGGCATATACTAATTGTTTGGTGGACAAGGGCCCGTGCACTCCGGAGGTTAAGCAGCTGAAAGATACACTTCCCGACGCCCTGGAAACCCGATGCGCTAAGTGCACAGACAAGCAGAAGAGCGCCGGCAAGCAGCTGGTCAAGGAGCTCAAGGAAAAACACCCCGACCTTTGGAAACAGCTGGTCTCCAAATACGACCCTAACGGGAAATACCACAAGTCTTTCGAAGACTTCCTGAAGAACTAA	DNIDLSEVLGNERLLVAYTNCLVDKGPCTPEVKQLKDTLPDALETRCAKCTDKQKSAGKQLVKELKEKHPDLWKQLVSKYDPNGKYHKSFEDFLKN	96	Missing 5' and 3'	3.2563
EsemCSP8	Unigene11703	ATGCGTTGTCTGGTTGTCCTGACCGTGGCTCTGGCCGCTCTGGCCTACGTGCTCGCTGATGCAGATGTGGAGAAGTCTGCCACATCCAGGTTGGAGAAAGTCGACGTGGACGAGCTGCTGTCGAACGAGCGCGTCGTTATAAGTAACTGCAAGTGTGTCCTTGGCGAGGGGCCCTGCACACCCGAAGGGAAGGAATTAAAAGAATACATGCCCATTGCGATCAAAAACAAATGCGCCGCTTGCAGTGAAATTTTGAAAACCAAGCTGGCAAAAATCATACACCATGTGAAGAAACATCAACCCGACTATTACAGCAGGATTTGCGACAAGTTCGACCCCAAGAAGGAGAAGCGTCAAGACATTGAGGAGTTCCTCGCCAGCTATCCATCCTCTTAA	MRCLVVLTVALAALAYVLADADVEKSATSRLEKVDVDELLSNERVVISNCKCVLGEGPCTPEGKELKEYMPIAIKNKCAACSEILKTKLAKIIHHVKKHQPDYYSRICDKFDPKKEKRQDIEEFLASYPSS	132	Full length	8.6875
EsemCSP9	Unigene5955	ATGGAGTACCGAACACTGATATTGGTCTGCGTGGCGTGTCTCACTGTGATGTCGGAGGCTGCGCCCCAGCAGGAGCCGCGACCGCAGGTCTCCGACGCTGCGCTAGATTCAGCATTGAGCGATAAACGCTACCTCCAAAGACAGCTCAAATGCGCACTCGGCGAAGCCCCCTGCGATCCTGTCGGACGAAGACTCAAGAGTTTAGCTCCGCTGGTTCTGCGCGGTGCTTGCCCGCAGTGCACAGATCAAGAAACAAAACAAATCCAAAGGACTCTCAGCTACGTGCAGCGCTACTACCCCAAAGAATGGAGCAAAATTATTAGACAATATGCTGGAATTTAG	MEYRTLILVCVACLTVMSEAAPQQEPRPQVSDAALDSALSDKRYLQRQLKCALGEAPCDPVGRRLKSLAPLVLRGACPQCTDQETKQIQRTLSYVQRYYPKEWSKIIRQYAGI	113	Full length	6.0198
EsemCSP10	Unigene669	ATGCAATTCCTCACAAGCGTCTGCTTCCTGATGGTCCTCGCCGTCTCCTGGGCACGGCCTGAAGATGACCACTACGACTCCAAGTATGACAACTTCAATATCGAAGAGGTCACTTCCAATGATCGACTGTTCAACAATTTAGTCAACTGCTTGCTGGAGAAGGGCAGATGCTCGCCTGAGGGCAACGATTTCAAAAAAATAATCCCTGAAGCTTTGGAAACATCCTGCGGTAAATGCAGCGAGAAACAGAAGGAATTGGTTCGTAAATTCGTGACTACCCTTCGTGAGAAGAACGCGGAACAGTGGGCGGAGCTGGTCAAGAAGCACGACGAAGAAGGAAAGTACAAGGAGAGCTTCGAGAAGTTCCTTAAGGGAGAATGA	MQFLTSVCFLMVLAVSWARPEDDHYDSKYDNFNIEEVTSNDRLFNNLVNCLLEKGRCSPEGNDFKKIIPEALETSCGKCSEKQKELVRKFVTTLREKNAEQWAELVKKHDEEGKYKESFEKFLKGE	127	Full length	215.7537
EsemCSP11	Unigene9825	ATGAAGCTGTTCTTAGTCCTCTCCGTGCTAGCGGCGGTAGCGTTCGCGCGTCCGGATGCTGACCACTACGACTCCAAATACGACAACTTTGACGTGGAGACGTTGATTGAGAATCCTCGGCTGATGAAGGCGTATACGATGTGCCTGCTCAGCAAGGGCAGCTGCACCGCTGAAGGAGCCAGTTTTAAGAAGGTCCTCCCCGAGGCCGTAGCGACGACCTGTGGCAAGTGCACGCCCAAGCAGCGCCAGATCGTGCGCACCGTCATCAGAGCCGTCCAGAAGCAGCTGCCCAACGAGTGGGAGCAGTTGGTGAAGCTCCACGACCCTGAGGGCAAGTACAAGGAGTCTTTTGGCAAGTTCCTGGCTTCATCAGACTAA	MKLFLVLSVLAAVAFARPDADHYDSKYDNFDVETLIENPRLMKAYTMCLLSKGSCTAEGASFKKVLPEAVATTCGKCTPKQRQIVRTVIRAVQKQLPNEWEQLVKLHDPEGKYKESFGKFLASSD	126	Full length	6.5212
EsemCSP12	Unigene45729	TGAGGGGAGCGACTTCAAGAAACTCATCCCCGACGCCCTAAAGACGAGCTGCGCGAAATGCTCGCCTAAGCAACGCAACCTAATCCGAATTGTGACCAAGGGCTTCCAGACCAAGCTGCCAGAGATGTGGAAGGAACTGGCCGCTAAGGAAG	EGSDFKKLIPDALKTSCAKCSPKQRNLIRIVTKGFQTKLPEMWKELAAKE	50	Missing 5' and 3'	2.2644
EsemCSP13	Unigene29779	ATGTTGGAGATGAAGAAGTGGTTCCTTTGCCTCGCCGCCCTGGCCTTGTTGCACTGCGTCGTGTCGTTCCAGATTCGCCGTCCAAGATACTCCTCGCGATACGACAATGTTGACATAGACCTAATTCTGGGAAACCGAGCTCTGTTCCGTAGATACCTGAATTGTCTCCTAGATAAGGGACCGTGCACCAAAGAAGGAAAGGATATCAAACGGTTTCTGCCTGAGTTGCTATCGACATCATGTGCCAAATGTAACAAGAAGCTGAAGAAAAATATTCGCAAGCTGGTCACAGGAGTCAAAGTCAAGTACCCTGATGAGTGGTCACAACTACTTGAGATGGCAGACCCTGACAGTTTATACAGAGATTCTTT	MLEMKKWFLCLAALALLHCVVSFQIRRPRYSSRYDNVDIDLILGNRALFRRYLNCLLDKGPCTKEGKDIKRFLPELLSTSCAKCNKKLKKNIRKLVTGVKVKYPDEWSQLLEMADPDSLYRDS	123	Missing 3'	3.2612
EsemCSP14	Unigene11969	ATGATGAAGTGTCTGTTAGCTCTGCTGAGTGCTCTGGTGGTCTACCACGCGGAACCCTCGCAAGCGCAGTACCCTGGAGAGGGACCGCTGGCACTGTACGACACGAGATACGACTACCTGGACGTGGACGCCATCCTCAGCAGCAAGAGACTTGTCAAGAACTACGTGGAGTGCTTGCTCAATAAGAAGCCTTGCACTCCGGAAGGAAAGGCTCTCAAAAGAATACTGCCAGAAGGGCTACGAACGAAATGCGCGCGCTGCACCGAACGTCAAAAACGCATCGCTCTCGTCGTACTGCGGCGACTCAGAGACGACTACGCTCAGGAGTGGACCAGCCTGGCGTCCAAGTGGGACCCCACCGGGGACTTCACGAGGCACTTCGAGGAGTTCCTGGCGAAG…	MMKCLLALLSALVVYHAEPSQAQYPGEGPLALYDTRYDYLDVDAILSSKRLVKNYVECLLNKKPCTPEGKALKRILPEGLRTKCARCTERQKRIALVVLRRLRDDYAQEWTSLASKWDPTGDFTRHFEEFLAKEKFNSIGGEEAPVFTPAANPQEITTQPARPLLLNRFGDGAAEETPRPAPPVRSVPPTAPPMFTLPEPTISMDPQQITPELDTQPAADGQATSTSGTRVTFQPFRPTVLRPTTVRLGLPTRMPDFMGSSSNVDNDYNAPGPAPGLVSGLEPGQSFYSGTMGLIDHFGNKIIRTTELVTDLLRNTVRAVVGG	324	Full length	133.0330

## Sheet: GRs
Name	Unigene name	GR DNA seq.	GR protein seq.	# Amino acids	GR status	FPKM male
EsemGR4	Unigene49072	ATAGCGCGTGAGTTGCTCGCCAGCCAGGCGGTGCTGGTGCGCCAGGTGGACCTCACGCTGGGACCCATCACGCTGGTGTCTCTGTTCAACAACTTCTACTTCATCTGTCTACAACTCTACCTGGGGATAGCTCTATCTGGTAGTGTGTTCAACAAAGTCTACCAC	IARELLASQAVLVRQVDLTLGPITLVSLFNNFYFICLQLYLGIALSGSVFNKVYH	55	Missing 5' and 3'	1.4810
EsemGR6	CL450.Contig10	ATGCCTGCTGCTGCACTATGGGTGGTGAGACCACCGCCGCCGGACTTCGTCATCAACTCTTTGCCAGAAACGGGAAAGAATTTTGCTGACGAAAAGGATGGTATACAAGACGTATCAAAGAAAGTTGCAGGAAACACTCAGGATTCATTCCAGCGCGCTATGAGAGTTCCTCTCATCATGGGGCAGTTATTCAGCCTGATGCCGATCTCCGGGATACTCAGCTCTGATACGGACAAGCTAAGGTTCCACTGGTGCTCCTGGCACTTACTATACAGCGTGGTCAGTTCTGCCGGCCAATCCTTTGTGGCAGTAATGGCGTTTTATCGTTTAACTCAAATCGGCATCAGCTTTCACAAAGCTACAAGTTTAGTTTTCTACGGCAGCACCGCTCTCACTTCC…	MPAAALWVVRPPPPDFVINSLPETGKNFADEKDGIQDVSKKVAGNTQDSFQRAMRVPLIMGQLFSLMPISGILSSDTDKLRFHWCSWHLLYSVVSSAGQSFVAVMAFYRLTQIGISFHKATSLVFYGSTALTSFLFVRVAVRWPKLVRDIAEVEAQAHPLRGRPPPTARRPPGGERCSCGTEPLVRRCALISISVIVLASLEHILSILAGIEVALDCSPHKFIGEAFFTNAFPWIFDHFDYAPWKGALFETLNIQSTFNWNYMDIFIMSVSAYLTERFDQINMRLLAVRNKYLPESWWRATRLEYARLADLVRTVDAAINEVVFFSFASNLYFICLQLFHSLEDGIYGRTPACRDRSIGPLGGFEHAIYFTYSFTFLVCRAMAVSLLAARVHSAARKPA…	478	Full length	0.1560
EsemGR11	Unigene11878	ATGGTGACCAAAATTCAGGTGTCAGAACAGAATAATTTCTATAAAGTTGTGCGACCAGCTTTTCTCCTGTTGCATATGCTTGGATTAGCACCATTCTCTTTGACTTCTGGAAGAATACACACCATGATGATCATCTCCTGGTCTGCAATCGTAGTGATCTGCTTCCTCTGGACTACATCTTTGATAATAGTTCATAAGTTCAACGTCAATGAATTCTTATACCAATCTTTGCTACTAAAATTCGGTGATAGAGTCGAAACTGTAATGAGCTTTTTCGCTGTAACTGTGGTTTACATCTGTAACATAACTAGGAGAAAATGGTACCTCCAGAAATTCAATTTGTTGGAATCGATTGATATACGTTTATCTGCTTTAGGAGATTTCATGAACTATTGTAAG…	MVTKIQVSEQNNFYKVVRPAFLLLHMLGLAPFSLTSGRIHTMMIISWSAIVVICFLWTTSLIIVHKFNVNEFLYQSLLLKFGDRVETVMSFFAVTVVYICNITRRKWYLQKFNLLESIDIRLSALGDFMNYCKMKGKIKYIVGGYIIFSLFNMACQLAAFSFVGVWFSLPIVFHYQYGIDVTSLTSILYALSVYMIRQRFAKVNEILRDTTMEADATPIKNAASWQIVECRLRVLSGVYSRLCDLVEITDGFYGFQILTVIAVNFLRVVFLAFYVMEGIARSDGEDTPRKYLFYAFASYGCLINLLFIFVVVLVCSGDTTEASKAVIPLHEISAAAPDYVANQALQFSLYILHRRPQHSACGLFPLDRSLVFTVCGAFTTYIIILIQFAGPSTPSLPLT…	414	Missing 3'	5.4159
