# Supplementary material for: Antennal Transcriptome Analysis of the Chemosensory Gene Families From Trichoptera and Basal Lepidoptera
Source: Front Physiol. 2018 Sep 27;9:1365. doi: 10.3389/fphys.2018.01365 (PMC6171000; doi:10.3389/fphys.2018.01365)
Supplement: DATA SHEET S3 — Sequences (DNA and protein), length details, and expression levels of the chemosensory genes identified in Lampronia capitella. [file Data_Sheet_3.xlsx]

## Sheet: ORs
Name	Unigene name	OR DNA seq.	OR protein seq.	# Amino acids	OR status	FPKM female	FPKM male
LcapORCO	CL4257.contig5	ATGACCAAATTCAAAGTGCAGGGCCTTGTGTCCGATCTGATGCCCAACATTAAGCTGATGCAGATGTCAGGACACTACATCTTCAATTACTATGAAGAGAACGGTGGAATGTCGATGCTGATGCGCAAGGCATATTCGGCCATGCACACAGTACTCATAACGGTGCAATTCCTGAGCATGCTGGCCAACATGGCGATGTACTCCGATGAAGTCAACGAGCTAACAGCCAACACCATCACGGTGCTTTTCTTTGCGCATACACTCATCAAGCAGCTCATCTTTGCTGTAACTTCTACTAATTTCTATAGGACACTCGCTGTCTGGAACCAGTCCAACAGCCACCCCCTGTTCACGGAGTCCGACGCGCGGTACCACCAGCTCTCCCTGCAGAAAATGCGC…	MTKFKVQGLVSDLMPNIKLMQMSGHYIFNYYEENGGMSMLMRKAYSAMHTVLITVQFLSMLANMAMYSDEVNELTANTITVLFFAHTLIKQLIFAVTSTNFYRTLAVWNQSNSHPLFTESDARYHQLSLQKMRQLLYLMLSITGFTVVSWTTITFFGESVRFISDKETNETMTEPVPRLPLKAWYPFNAMGGGMYILAFVYQIYWLTFSLLQANLLDVLFCSWLIFACEQLQHLKAIMKPLMELSASLDTYRPGTAELFRANSAEKQEKVPDPVDLDIRGIYSTRQDFGMNLRGGGGGLQTFGQPTAGNPNGLTQKQEMLVRSAIKYWVERHKHVVRLVASIGDAYGTALLFHMLVSTITLTLLAYQATKVDGVNVYAFSTIGYLLYTLGQVFHFCIFG…	473	Full length	816.23	922.18
LcapOR1	CL2704.Contig1	ATGGAGCGGAGCAAACGAAAAGACCCCATGAAACTAAAACATTGGAGATGGGTCAGATTTTACCTGATCGCACTCGGCATGTGGCCGAAGGCCTGCGTCGGAGAGCCCAGGAGCAGAGCGTACGAGTATTACCATAAACATACGTTGATGATGTGTTTAATAACACTGTACTTACAAATAAGTTACATTTGGAGCCACTACGCTGTGACTAGCTTCTTTGAATTGGGCCACATGCTGATAACAATCTGCATGAACTTATTGTGTATAGTCCGGTTACTATTGGGACTTGATAAGGCCTACGGTCCAATGATTAATACTTTTTTCACTAAAGTACATTTATTTAATTATGAATGTCACGATTATAATAGTTATTCTCAAAAGGTTAAAGAGATAGCTGAG…	MERSKRKDPMKLKHWRWVRFYLIALGMWPKACVGEPRSRAYEYYHKHTLMMCLITLYLQISYIWSHYAVTSFFELGHMLITICMNLLCIVRLLLGLDKAYGPMINTFFTKVHLFNYECHDYNSYSQKVKEIAELFSRYFSMCYLVLLNIAILLFNITPWINNYKNGAFSGDSNITLQASLYIANPFDTHTNVKHWIVLSIYNYYPTYVGGISITATDLCVSLMIFQVMGRIHILENNLKTMGRPALQRYWEIKYKGSVKKVQVEMFSEAENVDIHLRLKQYINDQKLIRAFIDELVKRYGLVLLASYMIHLANGSIILLEILDGRAESLTRYGPLAVGLFGELIIMSTILEHVCTLSDRLGDAVYSTPWECMDTRNQSTVLLFLMRVQTPTVFKAKGLV…	426	Full length	5.94	2.15
LcapOR3	CL464.Contig2	ATGAATTTTGTGCTTGAAAAATTCAAATTGGATCCAAATTTAATAATGCATCCTCGTCAACAGAATATGCACAAATCGTTAAGAGGCATATTGGTAATTTGTGGAATGTGGCCCAGCAAGGCAATGGACGAAAAGAAACAAAAGTGGATAAATTTACACGCTCTATTTCTCCATTTTTTTGTAACATCCGTTCCTGTTTTGGACGTCATATACATTTATGGTGACCAAGGCGTATCCTTCATTAAAACATGCCACATGTACACTAATTTGATCCTCAATTTAATTTTATTGACAAGAATCGTGACTGTGTGGACCGAACCTTACAAACAGCTTGTCGTAAAATTTTACAACGAGGTTCATCTGAGTAATTACAAGTTCCGAACAGATGCAACGATGAAG…	MNFVLEKFKLDPNLIMHPRQQNMHKSLRGILVICGMWPSKAMDEKKQKWINLHALFLHFFVTSVPVLDVIYIYGDQGVSFIKTCHMYTNLILNLILLTRIVTVWTEPYKQLVVKFYNEVHLSNYKFRTDATMKILHKTERYCHLVLLFVTASATFGPFFYVLTPALTNFLNGAFKENSTAELESPFYIALPFDYIHSVRNWCSLAGLFIYVGLFFTCLAMIFDMFMFFYVIHLMGHLEVLVAELSVLSSDKLMLTREEDDAMFNEMKKIISHHSLMLDALHLLERVFGPVMLGNYSYDSVAFCVVLVVLTENWPMGFIAFAVLTVVIFFQLIGESYAMEQLSTSMEELHSAVCDVSWTCMSLRNKRAYYLLVLITQRPYVFKGVFVVVNLENMAAILKT…	415	Full length	53.65	1.25
LcapOR4	CL2704.Contig2	ATGGAACGTCGTACTAATCGAAGAGACCCCATGAAAAGTAAACATTGGAGGTGGGTTCGGTTTTACCTGAACACGCTCGGCATGTGGCCGAAGGCCTACGTCGGCGAGCCCCGGAGCAAAGCACTCGAGTACTACAACAAGTTCGCAGTGGTGCAGACATTCGGAGCGCTGTACTTACAGATACATTACATTTGGAGCCACCGCGCAACAACAAGCTTTTTTGAATTGGGACATATCCTGATCACAGTGTTTCTCAACATTTTGTCTAATGTCCGATTGCAATTAGGATTCGACAAGATGTACGGTCCAATGTTTAAAACTTTCTTTAATAAAATTCATTTATTTAATTATGAATACGCTAATGAGTACTCTAGAAAGCTTACTGACAAAATTGAACGA…	MERRTNRRDPMKSKHWRWVRFYLNTLGMWPKAYVGEPRSKALEYYNKFAVVQTFGALYLQIHYIWSHRATTSFFELGHILITVFLNILSNVRLQLGFDKMYGPMFKTFFNKIHLFNYEYANEYSRKLTDKIERISLYISIYYISVLHIGIPFFNVIPWLNNYNNGAYNRDSNVTLQSSIYLANPFDTEHNLNQWVLLAAYDLYFSSVISTAVVAKDLCLFLMIFQIMGNILILENNLKTMARPALQEDCRITYEGHLNKVQVEMFSEEENSDIHEKLKRHIEQQTLIQSFTHQLFERYGMIFLVTYMFHMVNGCIILLEIAPGKTEAFVQYGLLAASLFGQLITLSMILEQLYTLSDRLGDAVYSTPWECMDTRNQKTVLLFLMRVQTPTVFKAKGLVE…	425	Full length	2.18	2.01
LcapOR5	Unigene_2167	ATGGATCCAAAGCTGGTCTTGAGCCCCCGAAAGCAAAAATACTTCAAAATATGCAATCTGGTCCTAAGCGCACTCGGTCTCTGGCCCGAGCATGTCATGCCTGGGCCCTTCTTCGCCACGACACGACGCCAGAAGCACATCTTGATCGGGTGGCTCGTGTACTTCCTGCTAGTTCTATCCGCCATGGTGCATTACGTCACACAACACCTGGATAAAGACTTCTTTGAGATCTCTGAGCTATTGGCTTCTTGTCTTATCGCTGCTTTTGCCATTCCACACTTGCTTTTACGCATTCTCCACGACAAGTCTTATGGAGAGTTGTTCAAAGAGTTTTACGACAAAATGCACTTGTCCAACTATCGCTCTCATGACGACTTCACAATGAAGATACTCTTGGCA…	MDPKLVLSPRKQKYFKICNLVLSALGLWPEHVMPGPFFATTRRQKHILIGWLVYFLLVLSAMVHYVTQHLDKDFFEISELLASCLIAAFAIPHLLLRILHDKSYGELFKEFYDKMHLSNYRSHDDFTMKILLATERSSATGVITLTTSVVIAATFYILVPIFINVANDAYFNRTVNLEPVLYLSTPFNTENDVRGWAGLSIIILPVIYATPIIGSYTALSFSFFVFHLRGHVDILKYNIRKIINPSVVVTYGYEKAGQKFEVVYTRYTEEDEMVVSVQLKEIAKQHCLILKFRNLIQTVYGELLMSIYLFNIVGYCLILLQLTRGLSQGMARYGIIALILLAQMSFFSLSLDRLNQKLNSLTTELYQVPWPAMRRRNTQTLRCMMLMTQKSTRFTAAGM…	427	Full length	6.05	4.29
LcapOR6	CL490.Contig3	ATGGAAGTCGTTGCCAAACGACGAGACCCCTTACAAACAAAGCATTGGAGATGGATCCGATTTTATATGACGAAGCTCGGACTTTGGCCGAAGGTGCACCTCGGAGAGCCCAGGAGTAAAATGAATGAGAGGCTTCATATTCTCCTGGTAGTCCAAATGTTTACAGTAATGTACTCACAGATCCACTATATTGTGAGCCATCACGCCACGACCAGTTTCTTCGAACTGGGACACATGCTGGTCACACTATTCTTGAACGTTTATTCTCAAGTACGATTGCTTTTAGGATTCGACAAGGCTTTCGGCCAAATGCTGAAAACTTTCTTCACTAAAATGCATCTCTTTAATTACGAATATCACGACACGTACTCAATGCAGGTGACAGAGAAAATTGAGCGG…	MEVVAKRRDPLQTKHWRWIRFYMTKLGLWPKVHLGEPRSKMNERLHILLVVQMFTVMYSQIHYIVSHHATTSFFELGHMLVTLFLNVYSQVRLLLGFDKAFGQMLKTFFTKMHLFNYEYHDTYSMQVTEKIERFSRYLALYYIILVNIGCPLFSMIAWSSNYANGAYSRSNNVTLVSAVYLATPFDTENNLTNWIILAVYDLYFTYVIAAVSLMADLTLYLITFQIMGHILILENNLKTMTKPATQTRSKITYGGSENEVVAEKFTEEENAEVHAKLKRFISEQKRLQAFLTEIAERFDLVLLVSYMYHLVNGCVVLLELFRGGKAGLVQYGFLAIGIFVQLVSLSVILEQVCTLSDRLGDAVYSTPWQCMSVRNQKTVLLFLMRVQTPMMFKAMGVAE…	423	Full length	5.37	203.20
LcapOR7	CL464.Contig5	ATGAGTTTTCTACTGCAAAAAATCAAATTGGATCCAAATTTAATGATGCAACCCCGTCAACAGGAGATGCACAAAACGTTAAGGCAAATAATGCTAGCTTTTGGCTTGTGGCCAGCCGAGGCAATGGATGGAAAAGAATGGAAATGGAGCAAGATGCACGCTGTGTTGCTCCATGGTTTATTTTCGTTTCTCCCTATTTTGGACGTCATATATCTTTACAATGACCAAACCGCAACTTTCAATAAAACATGCCAGATGTACACTAATGTGGCCCTCAATTTAATTTTAATCATAAGAGTTTTGATTGTGAGGACGGAAACATACAAACAGCTTGTCCTAAAATTTTACAAAGAAGTTCATCTCAGTAATTACTGTTTTCATACGGATACAACAATGAAG…	MSFLLQKIKLDPNLMMQPRQQEMHKTLRQIMLAFGLWPAEAMDGKEWKWSKMHAVLLHGLFSFLPILDVIYLYNDQTATFNKTCQMYTNVALNLILIIRVLIVRTETYKQLVLKFYKEVHLSNYCFHTDTTMKILHKTERKCYTLFLFVMTLLTLGPIFYSFTPALSNFLNGAFKENSTMELESPVYIALPFDYRRNLKNWCSLVGFYAYLAVGFSYLTLIFDMFMFFYVIHLMSHLEVLVAELSVLSSDKLKLTREEDDAMFDEMKKIINHHISVLNALHLLELVFGPVMLGNYAYDSVACCILLVVLFDWPMGFIAFAVLAVVVFFQLIGESYAMEQLSTSMDGLHRAVCNVSWTGMSKRNKQTYYLLVLCTQKPYVFNAVFVFVNLHNMAAILKSI…	414	Full length	0.06	8.23
LcapOR8	CL490.Contig6	ATGACAAGTGACGCGGTAGTTCAACTGCAAAGACGAGACCCTTTAAAAACAAAGCAGTGGAAATGGATTCGATTATATCTGACGGCACTAGGGATGTGGCCGAAGGTGCACTTCGGAGAGCCGAGGAGCAGACTCAACGAGTGGTACCACATGTTTCTGATCGTGCACACGTTGATAGTGATGTACTCACAGATACACTACCTTGTGAGCCACTACGCAACGACTAGCTTCTTTGAAATGGGACATATGCTGGTGACACTGTTCTTGAACGTTCATTCTCATGTACGCTTGCAATTGGCATTCGACAAGGCTTTCGGTCCAATGCTAAAACATTTCTTCACTAAAATGCATCTCTTTAATTACGAATATCATAACACGTATTCCATACAAATAATGGAA…	MTSDAVVQLQRRDPLKTKQWKWIRLYLTALGMWPKVHFGEPRSRLNEWYHMFLIVHTLIVMYSQIHYLVSHYATTSFFEMGHMLVTLFLNVHSHVRLQLAFDKAFGPMLKHFFTKMHLFNYEYHNTYSIQIMEKIERFSWYLALYYIVLLNIGCPIFSMIAWGTNYLNGAYSRNNNVTLVSAVYLATPFDTEHNLFNWILLAAYDLYFTYLIAGASLMNDLTLYLITFQIMGHILILENNLKTIPKPPSRVLSEVTYSGSVNEIELEMFTEEENVEIHAKLKRFITEQRHLEEFINEIANRYDLVLLVTYLYHLVNGCIVLLELLRGGKAGLVQYGFLATGIFVQLISISVILEQVCTLSDRLGDAVYSTPWQCMSVRNQKTVLLFLMRVQTPMMFKAM…	427	Full length	14.20	219.40
LcapOR9	CL3895.contig 1	ATGACTACATCCAAAACTTCAGTTGATCCTATGTCTTTTGTCTCCATTAATATTTTCTTGTTGAAGTTTTTCGGACACAATTACATCAGCGAACCGGGTTGGGATAAATATTGGAGACATGCGCCTTTTAAAGTTTTAGTTCACTTAATGAACGTTCTGACTTTACTGTTGCCGGTCATTGGCGAAAGTTTTTATCTTATTTACAACCACGATGACGTCTTGGAACTGGCCGACGGACTCCACCTCCTGCTAACCGAAGTATTCCATCCGATAATGGCTGTAGCATTATTTTGGAATAACGGTTTGATTAAGGAGATGATCCAAAACTTGAACAGCGATATGTTTCAACCTACGCAGCCCGAGCACGAAGCTTTCTTCAGAGAGAAAATAAAAAAGTCA…	MTTSKTSVDPMSFVSINIFLLKFFGHNYISEPGWDKYWRHAPFKVLVHLMNVLTLLLPVIGESFYLIYNHDDVLELADGLHLLLTEVFHPIMAVALFWNNGLIKEMIQNLNSDMFQPTQPEHEAFFREKIKKSRTFSIFYISLTLNFIILALFKPIMEHFAVHPSNMQFPYVDIMTSPAYEIVYAMQLYYKPTQVVHHSAMVTMSSGFLSCAIVQLEMLAFNLENIDLITDRTMQGLVADKKAKNDDATRKQVRKECLRRTFIHHQKILNFVKKIENAFYIQVALQFSLSVMTICLSTLKFSSISPANDLFEFAWSCGYLFAMTMHIFTVCLFGNELTLKSDYLTTAAYNAPWINFDKDMKLSVVIFRERCKTPMFLRAAKLFDASLPTFTTLMQCSYK…	408	Full length	3.92	3.67
LcapOR10	CL2635.contig5	ATGAAAGAAATAGGAGTACCAGCGCTTTATCTAAATCAAGCAAAACGGCTCCTGTATCCTCTTGGTATTTGGTTACCACCAGAAAAACACAAATTTGCATACTTTTTTCTAACTACAGTCATGGTGCTTTTTCAATATTCATTTCTTGTTGCTGAAATAATGTACATCGCCCAAGTTTGGGGCGATTTGGACGCCACATCGGAAGCTTCGTATATGTGTTTCACGCACGGTTGCTTGTGTTACAAGATGACGACATTTTTGGCAAAAAGAAAAACTTTGACACATCTGATCGACTTTATGGATCTTGATACATTTAAACCGAAAAATAACAAACACAAAGAAATTTTGGAGTTCCAGGCCCAGAAAATAAAACGCATCTGCATGTGCTTCATTGTGCTG…	MKEIGVPALYLNQAKRLLYPLGIWLPPEKHKFAYFFLTTVMVLFQYSFLVAEIMYIAQVWGDLDATSEASYMCFTHGCLCYKMTTFLAKRKTLTHLIDFMDLDTFKPKNNKHKEILEFQAQKIKRICMCFIVLVYFACVLYGLVPLFEAAGTFPFRTWMPKKKEQSPQYQLGYAYQMTAIYLSATIFNGVDSVALSMMIFAVAELHIIKDKILSIRTLDPMPRTLQTPSTSKISSRQANYKELSGCIYHHQTLIRFIMKLEDAYHTNIFFQVSGSVGMICLSGLRIYVVDPKSIQFSSMVSYLFCMLLQVYTYCWCGHELTITSEELRDVLYLCPWYTQDRSFNKSLWIAMERMKKPIVFRTGKYIPLSLQTFVSILRSSYSYFAVLQQMRSK	393	Full length	14.44	8.60
LcapOR11	CL415.Contig2	ATGGAGCCCATGGCACCAACACTCCTCTGCATGGATCCTCACATCTGGAATCTGAACGTCATTGGGTTGTTTCGCCTGCATCCGAAAACTCTACCAATTAAGAAGCTGCTACATTATATGTACATGGTGTTGATAAACACGCTAGAATACATCTATGTATTACAGGAGATCGTCTATACTATTCAGGTGCGGTCTGATTTGGATAAAGTGGTGGAATCGTCATTCTTGCTGCTGACTCATTTTGATACTATTGCCAAGCAGATAGTCTTGTCTCTGAGAGCGGAAAGATTACATGGTTTAATGGATATACTTAACGGAGAAATATTCAACCGTCGCATCCCAGCTCATGACGTCATGTTAAAGAAAACAGCAGTAACAGCTCGAACAGTGTTAAGAGCC…	MEPMAPTLLCMDPHIWNLNVIGLFRLHPKTLPIKKLLHYMYMVLINTLEYIYVLQEIVYTIQVRSDLDKVVESSFLLLTHFDTIAKQIVLSLRAERLHGLMDILNGEIFNRRIPAHDVMLKKTAVTARTVLRAFTGAALFTCLLWGLFPYFDHITGTSVIFSIWLPWIDDTNVSPVFEYVLVYSTLHKALLGFGNTTMDAFISTILATCKTQISILRYDLERLPETCAAIAKDNQENVKDVLNREFIKCMDHYSLVTNVTKELQDIFGGVILFQFAVSGWIICMTAYMITDMKPASVEFVSMMFYMSCILVELFLFCYYGNELTIESELISESVYTMYWLNTDVKFQKGLVMLMERTKRPIQLTAGVIIPLSLPTFLKVLKSSYSLYAVLRETK	394	Full length	13.27	11.42
LcapOR12	Unigene_2742	ATGGCTGCCAAATCAGAATTTATTCGTTACGAAGACTTATTCTCGACTGTCAATTTAGCTCAACGAATTATCGGCTTCAGACAATATTTCAAGAAAACTGAGAACTCTAATACCTTTAAAAATATTCTTGAACGCGTCTTCTTTTACATACTTTGTCTACAAGCAAGTTACAATATTTACTCGGCAGTGTATACCTTTGTTAAAATTCTCGTCGATCGGGAGGAAGAAAAATACTTATACGCAGCCGAACTTATACCTAGCACACTTTTAAGTATGCTGTTATTCTGGAAATTGTTCCGTATAATGCACACTACAGAAGACGTAGTAACTTTGCTAGAAGAGCTTAAAGATATGTGGCCTTCAGAAAACTCATCAGATGTTGTTAAAAAAATAATGAGA…	MAAKSEFIRYEDLFSTVNLAQRIIGFRQYFKKTENSNTFKNILERVFFYILCLQASYNIYSAVYTFVKILVDREEEKYLYAAELIPSTLLSMLLFWKLFRIMHTTEDVVTLLEELKDMWPSENSSDVVKKIMRDNLKPVIKLVNFYTVHTVFNVLTFFFSPFLIVYIFPPEEGEATKVLPFKLVYPIDIESSDLNYGLILVSQFLSVWLVGFSMSILDCIMVIIIVQLAMHFELLSEKLNSLTAVALKPTTLELEAMNSELNSIIRTHIHVIRISDLAQKILGPIFFAIFLLSSVLICQMLFIITLVPLDKQVNFVGLLLSLLVQVFLICYYGDKMVFQSIALCEAAYSCSWYCCDRSFRSKIILMLMRSQKPVKMTALSYASVSLETFATILRASWSY…	412	Full length	3.10	9.06
LcapOR13	CL1880.Contig2	ATGTCACATGCGTTCCAATCCTTCGTTCCGCACTTTAAAGCGCTTGCCACAGTTGGCTTCTATGAGTTGGTACCAGCAAGCGACTCCCCACTGAGAGCCTCGTTGCATAATATGTTCAGAATATTGGTGGCTGTTTTGGTGGTGCTTGATAATATTCAGCATGCTATTTATCTCCTTACGGTATTGGGCGACACTTCAAAAATGGCGACCTGTCTTTTCATGCTGCTGAGTACCATGAATTGTGTTGTAAAATATTCCACAATCAACATGAGAAGAAACAGAATCCAAGGTCTACTTGACATCATCAATGGTCCTTACTTCCAGCCAACGGATCGCTACCACATTCAGGTTCTTGACAGGAACTCCCGATCCATGCACAGAATGTTACGCTTGTTCACC…	MSHAFQSFVPHFKALATVGFYELVPASDSPLRASLHNMFRILVAVLVVLDNIQHAIYLLTVLGDTSKMATCLFMLLSTMNCVVKYSTINMRRNRIQGLLDIINGPYFQPTDRYHIQVLDRNSRSMHRMLRLFTMNVLLCCALYSTFPIVDRLMGETVEFSAWIPFDTQKSPIFELVLLHLVVTITIQAYGHTIIDCLIVALYSQATAQIKILRHNYENIVQDAENIVKDHEKQSMQQHAAPKYQLEDQNVTKDPVSKSGMLQGTNLGPEVFTKYRYDKQIQVNTNKKLQHILIKRFIFCVQHYQTIVSYIQEVQDIFNISLTSQFIVAAWVICMTVYNIAEMETYLTVEFAFMFTYLLIMLVQLFLYCYHGTELTFESELLNQSIFGSDWTRTSTKFRR…	444	Full length	8.57	10.32
LcapOR14	CL3183.contig4	TGTGCACTCATATAACCGAAACGGAAGCTTTCGCACAAGTTATAGCCTGTGCTTTTTCGCTAACAATGGCTGCAATCAAACTTTCTTGCTACATTGCATATCGAGATCAATTTACAGACATTGTTGACAAACTCATTTTAGAAGATTATGTAACTAAAATACGTCTTGTATCGCATATGATTGAACAAACTAGCCTGGGACCAAAATCTACTGAACTACTTACAATGATGGAAGATACACATGATAAATTATTCAAACTTGTTGATATTTTGGTGAAAATATATGCTTCATTATGTTATGTGATACCGTTGATGTTGGCCTTACAGACCATTTTGGATATTATTTCATACAAGGACTACTATCACAGAGAACTACCTATTGGGGTATTGTTACCTTGGG…	CTHITETEAFAQVIACAFSLTMAAIKLSCYIAYRDQFTDIVDKLILEDYVTKIRLVSHMIEQTSLGPKSTELLTMMEDTHDKLFKLVDILVKIYASLCYVIPLMLALQTILDIISYKDYYHRELPIGVLLPWETHCALNYELTFIAEYIIAFFNNNVHTSIDSAFYLLTGELTRHVKILGFILENLSELVSEVDEMHTEEWERDCNIVLADCAQHYTSLRRLTETLNIIYWPNFLIQTTSTSIIMCMCIFRTLSTKSIVEAMPYCVFNLSLLTQILLYASVVQSLINQSEKLKNCLMHNWWLHGRRYRINARILQDYLQQTLTMYIWGSIEYSNSTVETVVRASMSYLALLRSRADEN	358	Missing 5'	4.05	2.45
LcapOR15	Unigene16609	ATGTCTGATACTATAAAACTAATGAATTATATCGGTTTGTTCCAAAATGAAACTAAAACAAAGGCATATCTAAAGATTGCATTTCATACATTTTTCAACATATTTTTATCGTTGGGAATAATTCCTCAGTTAGCGCTATTTTTTTCTGATGGCTACGACATCTTCGAGAAGGCTGAAGCTTTAGCTATTGCCGCACCTATACTCAAGATTTTTATTAAAATGGTCAACCGCGTCTGGACTATAGACAAGTTTTGGGATTTCTACAATGATCTTCAAAAATCATACGAAACCAATGCTCGAGAATCCCAAAAAAATGCCAAGATGCAGGATAAATCTGCCGAAATTCGGAGGTTCATAAAGTATTTCATGTCGTTTTACATATTGCTGTTCTTAGAGTTC…	MSDTIKLMNYIGLFQNETKTKAYLKIAFHTFFNIFLSLGIIPQLALFFSDGYDIFEKAEALAIAAPILKIFIKMVNRVWTIDKFWDFYNDLQKSYETNARESQKNAKMQDKSAEIRRFIKYFMSFYILLFLEFQILPLIIATIFFMLGYPVELHLPFKGEYFVDSSKNPAFGIIYASQVLAALATLYAIILDVLFTSSCINVLGQIQLVKADFNELDNGNKEESILSNQDTIVHSVHDKSITNEVLEINAYNADVELRNLKKCAQRHVAVIGIVKKFEDAFSVHLAMECFNAAIISCLSMFQATQSSRLSAKIEYLVLAFVTYVILYIQIRLGQKLLDESGLLERAVWALPWPDRDLRYRRVVALVLQRAQIPLGITGMKLYRISAETFLQILKSGYSL…	409	Full length	6.13	3.35
LcapOR16	CL1331.contig2	ATGTCTAACTACATCAAGTTTGAAAACTTGTTCACACTTATCAATATATCTTTTGTGTACATCGGTCTTGGAGAGTGTTTTCAAGTTAGAGAGAGAAGCAAGTTATTCTGCAAACTTCAGGTCATACTATTTGTTTACCAAACCATCATCGCTCAGTATGGAACAATTTCAGGCATATACATGAGTTTATACGTCATCGTAACTAAAGAGACTGATAAATATTTTGACGCCGCGCAAGTAGTACCATCTTGCATTTTAGATGGACTCATGGGATATCAAAATATTTTAATTTTCATTAATAAAAATCTTAACAAAGAACTAATCAAAGAAATCAGCGATCATTATCCAACAAAGGATGACGGAGAAGCATTTTTGAGAATATTACATCGAAAAATAAAA…	MSNYIKFENLFTLINISFVYIGLGECFQVRERSKLFCKLQVILFVYQTIIAQYGTISGIYMSLYVIVTKETDKYFDAAQVVPSCILDGLMGYQNILIFINKNLNKELIKEISDHYPTKDDGEAFLRILHRKIKPVKILITFYSLLTNMQPFAFCLFPMYMTLAMKKEYLLPFLMWYPYDFTTSIPKYLVTLYMQFVAASYTAFSLASVDIVLVIIMVNLSMHCELLAYRLRTLVPCDEKLPQVNHEEINKKLNDIVKDHAWIISIVDKFQTLYSSIFFAKFLITTGLICQLLFSITISPSRKVNFAMFLFSITLQLFVICWYGQELMDKSSALSQAAFDSGWPDFERPSKFKILNIQVRSQKELELNAMGFTRVSLNSFTSIINASWSFFTILRTVYED…	403	Full length	0.91	1.96
LcapOR17	CL5433.contig1	ATGAACAGTATAGGCATTATGTCTTATTGGATGAATATATTGAAATACACTATTCGCGCACTCGAGGACCCGTTCCACCCGCTACTCGGTCCAAATATAAGAGCTCTAACGTTTTGGGGCCTCTGGAAAACGGAAAACAAATTTATTAATCTCTTCTACGTCACTTTAAGCATCATTTGCGCCTTGTTTGTCAGCACGCAGTACATACAACTAAGCTTTATATGGGGAAACCTAGCCCTCATGATGGAGAATTTATCTATAACCACAGTCAGCACCATGGCTGTCATAAAAATCGCCACATTCCGCATTTGGAATCGCCAGTGGGCCGAAATAATCTTTGCTATATCCTCGCTGGAGAAAGACCAAAATAAAAATTCCAGGGATAAAGATAAGAGAGTA…	MNSIGIMSYWMNILKYTIRALEDPFHPLLGPNIRALTFWGLWKTENKFINLFYVTLSIICALFVSTQYIQLSFIWGNLALMMENLSITTVSTMAVIKIATFRIWNRQWAEIIFAISSLEKDQNKNSRDKDKRVTESYVLHGRVITYFFTTIVMVTITMTMLNPLILYVSKPSLRGDLKNTTAEYPQIFSSWIPFDASQPPKHTINMVFHVIMGYYGAGSMAAWDTFVLSVMVFFSGQLDLLRQECSRIMGSWDEDYITDDEAHQRIIECHRHHVYLLKYSRQFNALLSPVMFIYFIICSVMLCAVALQLTTKTATILELFWTLEFLAGCLVELFLFYWHSNQVLFKSESVELGAYESVWTGRNARLCREMALLARGLRRPIVFHAGPFNKMTMTTFTAI…	416	Full length	3.29	4.48
LcapOR18	Unigene13135	ATGTCTATCGAAAAAGACAAAGTATTTTCATTCTTTGCGTGGAGCCTTAAATTCGTTGGAATCACTCCTTTCAACAAATACGACTCAGAATCGAAGGATCTCCTTTTCTATTTTCTTCAAGTTTTCATTTTAGCTTGGAGCGTTACAGCAGTTATTTCAGATATAGTATTTCTATCACAACACACTGATGACATGGACATGATAACATCAGCTGCCTTACTGGTGCCTACTGTGCTGCTTGGCGCTCAAAAACTTTTCTCGTATTTTGCTTATCGTGACGAAATCAAGGAAATAGCAAATGAACTAATCCTCAAGGATTATGCTTTCAATCTGCCTTTGGTAAAGTATGTAATGTCAAATGAAGTTGAAGGGCAAAAGTTGTTGGAGTTGAAGAAAATG…	MSIEKDKVFSFFAWSLKFVGITPFNKYDSESKDLLFYFLQVFILAWSVTAVISDIVFLSQHTDDMDMITSAALLVPTVLLGAQKLFSYFAYRDEIKEIANELILKDYAFNLPLVKYVMSNEVEGQKLLELKKMVQESMDLLVKLWKIGFRTYFTGICVTINSFHVLPILLMYLHRELKCLLPFDMAFPWDTTASPMYYITYMIQVQTGFFYIPTYASVDALFGFLVGHIIRQLKIIHFISLHMGEMVSEMDGSGSEQWEKDCTIILGNCAEHYMKLKHISNRLNVINKPFLCLQALCSSLMLCMCTFKIATSEPFSLDTLSYYSFEVTTTVQIAITCGLGQLLINQSEQLEQVILEGWYNHGKRYCTDVKIYYAAVQKPIVMYVWGSIDLSLVTFSAVV…	416	Full length	6.98	9.45
LcapOR19	Unigene10557	ATGTATTTAAATAAACAAACATTAAATCAAAATAATTTGGGTATTATAGAGCCCAATGCGAACACGTCTATAAGGGTGTCTTTAACTGCGCTCAAAGTATGTGGATTTTGGGCTCCTTTGCACCTGAGCGGCGGTCCGCGACTTGCTTACAAATGTTACTCGGCTGTCGCATTCATGTTTATATTGGGTGTATACCTGATCATCCAGGTAGTAGACATGTTCCAGATCTGGGGTGATCTGCCCGCCATGACCGGTACCGCGTTTTTATTATTCACGAACCTGGCGCAGACCTTTAAGATCCTTAATATCGTGTACAACAGGGATGCTATAGAAATGATCATTCAGAGCTGTGATAGATCTTTGCGAGCAGCACAAGATGAAGAGAGCAAGGAGGTGGTA…	MYLNKQTLNQNNLGIIEPNANTSIRVSLTALKVCGFWAPLHLSGGPRLAYKCYSAVAFMFILGVYLIIQVVDMFQIWGDLPAMTGTAFLLFTNLAQTFKILNIVYNRDAIEMIIQSCDRSLRAAQDEESKEVVRRCNRETMRDQLVFLTFTTLVVAGWAGSAEEGDLPLRAWYPYNTKLSPAYELTYLHQICAIFIAAYLNVSKDTLVCSLIAQTKCRLQLLKLKLSKITEDLQRDSDKDVQMLLLPDWADLAARQRLRECVILHQTALANALHIESYFSATCFAQFSVSFVIICVSAFQMISQTSNVVRMISMTIYLLNMMFQVFLYCYHGNDLREKSAELVRSAYECAWYRCSPQFRSTLLLLMSRTFKPLRLTAGGWATLSLETFMAIIKVSYSFF…	409	Full length	7.78	3.41
LcapOR20	Unigene6299	ATGACCAAACAGGAATTTGCTAATTGCATCAAACTCCCAAAACTCACTCTCAAATTAGGAGGGATTTACTTATTCTATCCCAAATCGATGAACCTGAAAGAGTACATAAATTACAGCTGGTTTTTCTTTTTAAGCATGTTAAGTTATAACTTAGACTTACTCGGTGAAATTGCTTGGCTTATCACCGGAGCTCGAAATGGCAAAAGTTTCGTTGAACTCACTTACAATGCACCTTGCATGGTGTTCTCAATCTTGGGAACAGTCAAAATGTATTACCTCTTTACCAACAAATACAAGATGACTGGATTAATATTTAAATTACAAGAAATTTATCCGAATTCATCGGACGGTGGCATCAAGAAAATCGTCGAAGAATCGATGAGTTTTTTGTCTATAATT…	MTKQEFANCIKLPKLTLKLGGIYLFYPKSMNLKEYINYSWFFFLSMLSYNLDLLGEIAWLITGARNGKSFVELTYNAPCMVFSILGTVKMYYLFTNKYKMTGLIFKLQEIYPNSSDGGIKKIVEESMSFLSIIVKLTFYLNGVLAWLFNLIPLGKMAYIYYTTGEVEFVLPYLITYPFNQFDIRIWPFIYTRQMWDGIFTVVATVGPDTLYYVYCSHIRMHFRILQYRIERSVAQAVNPEVRSKLKFMDEPPSGETWNVQQATVDNEMLRKNFIELIKTHQDLIELVMTVEDLYTISTLVNFISSSILICLTGFNIMAMEISQLAVFLVFFVSCLSQISMFCFFGNMVNESSMQVSDALYNSHWYLADIKMKKMMIVSLVRAQKACKLTALKFADVNIF…	427	Full length	60.05	23.55
LcapOR21	CL1522.contig2	ATGTTTGAAAAGCTGAAAAATTACTACAACAAAACAAATATCGACTTCTGTAAAGATGACATACATTTTCAGGAATTCCACGCCTTATTTCATTTCCTTTTGCAATTAAACCGAATTGAGGTCGACAACGAGAAGAAACCTCGATGGAGCTTCGCATGGGCCGTTTGTTCAATATCCTGCAGCACATTTGCCGTGTTCCTCACCGCCACAGCCTTCGGCCACTACGTCGTCGTGAAAGATCTGGCCCTCATGACAGAGATGGGCGTTTATACCGTAATTGTGGGCTTGCTGGTTATGTGGCTAGTAGGCAGCGCCTGTAACCAGGCTCACTACAGCGAGTTTCAGAAAATCATAAAAGCCGACTTTGAATTCGTCTGCGGTGAAGGAAGACGATGCAGA…	MFEKLKNYYNKTNIDFCKDDIHFQEFHALFHFLLQLNRIEVDNEKKPRWSFAWAVCSISCSTFAVFLTATAFGHYVVVKDLALMTEMGVYTVIVGLLVMWLVGSACNQAHYSEFQKIIKADFEFVCGEGRRCRDQFLENHLKIWKASLVSAGMIPFIGIVMWSVATIALVRYFVVHTRGDGMRRPLIFPFWLPNYNVYDTPFYEVFFVTSYVFVVGLGVSLFSFLYILVIWIGTIMAKADIVLSGIKCLLDDLREPRNEQELYQTRVVLRKRMKQIVDQHCSMYMLLFHFKSVYGKLLMYQQIATVPAVCLTAYVFAERLDKGQLDLIMLVLCLGASIQVFIPSYACTTLSIKMSLVIDACQNVNWWTIGRGSRVIRLDLQLVMMRALEIPKLRSPGFK…	425	Full length	4.04	2.12
LcapOR22	Unigene2516	ATGACAAGAAACGTTGCTGTGCCCAATACTGTATTGAAGCTACTAGGATTCTGGACTTTTGAAGAACCTGTCCATTGGTTTTATCAGGCTTACAGGGTCATTTGCATCCCAATGTTTATGGTGGTCTTCTCCGGGTTGGAAATTATGCATCTCTTCATGAGGTTCATGGAGCATGCTGACATAACGAAAACGACAGACGATTTAACCCACGCTGCCAACCATTTGCTGGGGATATACAAATATGTGACCATGTGGACGAGGGCACGTTTCGTGCAAACTGTATACGAACAATGCATTCACGATGAAAGATTCAATTACGAAACCCAAACAATCAATAAAATGGAAATCGTCGATAAATTTTATAATATGAATTTAAAAATGTCTGCATTGTTGTACTTT…	MTRNVAVPNTVLKLLGFWTFEEPVHWFYQAYRVICIPMFMVVFSGLEIMHLFMRFMEHADITKTTDDLTHAANHLLGIYKYVTMWTRARFVQTVYEQCIHDERFNYETQTINKMEIVDKFYNMNLKMSALLYFLAITFVCFGYAAPFLTEPVSHEETFLSADNITMKTSRPLPFNTWLPFDEGLLPYYYWVYAYQGLSMVQVIIMIGVFDNLIYGLLGQIAAQFKILSLAVATIKERSKDILAQNINKSVSDHIYSKLWKREMLYQLKKCIIHHQFLINTCNEINHQFNLFFLFQLYTALVVLGVCLFQCLLRTGFNADFFYMIFFAITTSFELFLYCWFGKEITTESDLLPTALLSAFWLDAPAQYTSNYRIFLLRSQKPIVLSAVGLYPLNLNTFGA…	417	Full length	81.49	66.01
LcapOR23	CL743.contig1	ATGGTGGTAAATAACTTTTTAAACGAAGACTTACTGAAATACGAAAATCCTACATTTGAGTCCTTCTTTGCGCCAACATACTACGGCTCAATATGCGCAGGATTTCTCAAAGAAAGGGGACCATTATACGCATGCTACCGCAAATATATTTTATATTCCCTAATGACATTCTTATTACTGCTGTGTGCGACTATCTACGAGGATATATACGGAGATAGGGACAGCGAGGACACAGTGAGACAATTCGCCATGTTCCTGATGCTACTCATCTGTCTAGTTAAATGGTTAAGCGGCACAATATGGAGTACCGAATACGCGATCATTAAGAATACTATAACTGAAGATTTTTCCAAATTAAACTCAATGACGATAACTGAACGCACGATCGTATCCAGTTAC…	MVVNNFLNEDLLKYENPTFESFFAPTYYGSICAGFLKERGPLYACYRKYILYSLMTFLLLLCATIYEDIYGDRDSEDTVRQFAMFLMLLICLVKWLSGTIWSTEYAIIKNTITEDFSKLNSMTITERTIVSSYAKSSKFMQYLWGTIVAAILSSFAIMSLGTMVVTWSLDGVVTKAMLSELYIPFIEQVKYNSPYFEIFWLIFAIEGFTLVAMFVGYDCLLFIALVHACGKIEVIKSKLRGLRPDDAVYDSQSTRLKLRLIIEQHQKIYYFCEHLQKLSSAHNFTIFLLNSMEISTTGYQVIKGIERGFVPPEFFLFFLASFLHIFMPCYFCALLAKKSLEVSDAAYESGWERALDRGLRVELVVLMMRAQRPIVMTTKVGPVNMEMFSTVVRAAWSYS…	405	Full length	2.50	2.89
LcapOR24	CL3602.contig6	ATGACGCACAAACCAGATAGTGGTTTAAAATTTATGTATTTCATGAGCCGATTTCCATACTATATTGGTTTGGGTGAATGTTGGTACGATGCACCTGAAAAGTCGTCTTTTAACAAGAGAATGTACTCAGTTCTATCTTTTCTATCGATGTTGTTCATTGCAACCATTATGTTAATGCAGATTTCTGCTTTGTTCAATAAGCACCTTACAGAAGACGAGAGATTTGACACAGTTCTATTCAGTGTTACACTACCTTTTGTTTTCGCGAAATGCCTTACCATAAGATTCAAAAAGGAACGAATTAAGACGTTGCTGCGCGTTCTTCTGGTTGAAACAAAGGAACTTTTTATTGACGAAAGCTGTGAGAAAGCTCAAGTGAAGAAAGCAATAATAAATTCG…	MTHKPDSGLKFMYFMSRFPYYIGLGECWYDAPEKSSFNKRMYSVLSFLSMLFIATIMLMQISALFNKHLTEDERFDTVLFSVTLPFVFAKCLTIRFKKERIKTLLRVLLVETKELFIDESCEKAQVKKAIINSTILAGSTILALLLTSIEAARQHFKYGIPMRTVVTYYPTHDNLSWQADLVRWIAQYYWWHIAAGLVASDFVAATSLIYLSFQFKTLQKYFESLGVAFDRNELGKSRIELENDMNRAFVAGIKLHTKILWCADEIQNSLGNIYSIQVTQSAAALPLCLLKIVTSERNPTNMIATWMYIICIMILIGTYMWNAGDLTLEAALVGDAMFYSGWHLCSARAGMRKLVVTGIQRSQVPVVMTAFGVFDLSHENFIAIIKRSYSVFAVFY	396	Full length	71.69	51.76
LcapOR25	CL900.contig4	ATGTTGGGGAATAAACAAAGAAAAACATCAGAAACCAGCGAAGCTGAGGAGCAAAAATACAAGAGTTTTTCAGAAACATTCAGTGTATCATGTTTCGCCATGGCAGTTACCATGATGTATCCTAATCCTAAAAATGAAATAAAACGTTTCACAATACTTGCTATAATGTTGACTACATTCCTGCCGATGGCCGTGTGCTTTTGTTGTGAATTATATGATTCATTCATGCTGAATGACATGGATAATATAACAAGGCAGACCACTATATTAAACCCATTTATTACTATTCCTGCAAAGATATTTCTGTGCAACTACAAACGTCGTGAATTTGAATATCTGCTGAATATGATATCCTCAGATCTGATAGCAACCAACGACTTATCCGATGATTACCAAGTA…	MLGNKQRKTSETSEAEEQKYKSFSETFSVSCFAMAVTMMYPNPKNEIKRFTILAIMLTTFLPMAVCFCCELYDSFMLNDMDNITRQTTILNPFITIPAKIFLCNYKRREFEYLLNMISSDLIATNDLSDDYQVIVDKYILSGKCGQNTWLVASIIVPGMFPGMAMILMMHHNLTHNDTKRYMLHEIKIPGLGERRYESPYFEIIFVYMMYLMVYFQASFTGYDGTFCVCANHATMKFKLLTHKLTKIFDEKSDVKVMKRELKDVIVEHQNLFKFMESLQSFYGPWLALVFALTLVQICMTLYQVTESEQIDPKYLIFVVGSINHIFVPCHFSATLSQASIDSSTEIYCCGWERVMDNWTTDCVRFMIARAQITTELTAMGMVNFNMSLFVSVCQTSYSM…	407	Full length	2.37	3.87
LcapOR26	Unigene7999	ATGCAAAGGTCGTGTATCTCACAAAGGAACAAATTATTTTTGTTTATTTTGAAACGCGCTTACTACCTCGGTTTATGGCCGGATGAAAATTCAAACGGTTTCAAGAAACATATATATTTTATATATAATGTTCTTACGCACGCTTTTACTTTGATGTTGAATGTTATCGCTTTGCTGGGTACATATTCTCAAAGAGACAACACATTTGCGTTTGCTGATTGTCTTGACAAGAACCTGTTGATGTGGAATGGAACTGTAAAGACTATTTTGTTCATCATTGTTAGACGTAAAATAAAATCCCTAATTGACGAAATGAGAAAATCTGGCGACGTTATAAGTGTGCAACGAGATAGAGCTATGAAAATTTTGATTATATTGGTATTTCTAAATTGCACACTT…	MQRSCISQRNKLFLFILKRAYYLGLWPDENSNGFKKHIYFIYNVLTHAFTLMLNVIALLGTYSQRDNTFAFADCLDKNLLMWNGTVKTILFIIVRRKIKSLIDEMRKSGDVISVQRDRAMKILIILVFLNCTLLILAFTILSTIKGELAMIVWTPIDPMKNQVWLAYVNLIIFSTIAPIVHRMFCIEMLFGCIVIYLCDQLKELQKRLAYLAYSVEKDKEMREEFREIVKKHSRIIRYVQDMTSCFKYILFVQNLSVTIELCLNAFMVTMVGTSDKPQLLNFIVFLIFTVIDAYIMCYLGNELILEGEGLSQAAYSAPWTSWPLDLQKELVLLIRLAQKPLEISSWISVMSLATFSKIVYNGYSIFAVLYDEAK	374	Full length	16.54	8.42
LcapOR27	CL2041.contig1	ATGGATAATGATAATCACCAAAATAAAACAGAAGCCAGACGAGAGATCAAGCTGTCTCTAAATTTAACCAACTTATGTTGCAGCATGTATGGAATAGATTTCTATGAAGAAGACTGGTCGGCGTCAATGTTTTCTTATTTTAAAACGAAGATACTGTTTGTAACCTCGGTTTTGGCAATCGTTTGGATAACTTTTGGTGAACTTGTATATATTATCGCTCTTATTCTCAACTCACCCCGCTTAGAAGATGTGGTGGGAATTATTCACTTAAATGGATATGTCTGGATCAGTATTACAAAACTGGCAACTACGTGGTACAAAAAAGACGTTTTCAAGAAACTCCTGGGAGAGCTAGAGATCATCTGGCCCATTCAACCACTTGATGAAGATCAGGAAGCC…	MDNDNHQNKTEARREIKLSLNLTNLCCSMYGIDFYEEDWSASMFSYFKTKILFVTSVLAIVWITFGELVYIIALILNSPRLEDVVGIIHLNGYVWISITKLATTWYKKDVFKKLLGELEIIWPIQPLDEDQEAIKQNSLSGLRLTHLWYFWLNVTALWSYILTPAIIHIYLTQSGQEVELDSPWFILYPYDKHAPILRELTFVCEIFMGLTAVWTMVGSDLLFTALASHIGMMLRLLNLRLRNIAPPAPLELRGLGLVPADHFDEIVDNIKIHQKLIGYCAEIEDGFSFIFLINIMLSSVNICCAGFSCVLLEPPMSLSNKVFLVASLYQIGVLCWYGDDIYKTSAEVGLSVYTGGWYRCDTRSRNALRFLMHRTQKPITFTALKFKHINLVTYTSILT…	420	Full length	30.18	25.71
LcapOR28	Unigene12444	ATGGAAAACGTTGAAAAGTATAAGCAGCAATATCTCATCGAATTAGGCTTCATTGAAAATATTTCAAAGATCATTTTAATTTATCCCTTCTTGGGCGCCAGCAAACTTCGCATATTTTTCTATAATCTCGTGAACGTTTTAATCATTGCCACTGGATTTCAGATGCTATACGTACTTTTTTTGTGCCGCAATGACAGCTTGGTTGAAATAACCGACAAGGTTCCGAGTATTGGATCGTGCGTGATGACAGTCAACAAATACGTGAAAGTACGTGTTTATGCCACTATTTATCATGATACTGTGGAGCACTTGCGCGCCAACTTACTCGATATGTATGGAAATAAAAACGATGATCAGATAACAAAGAAGTACATTTTCATGGCGAGATTTATATGCAGA…	MENVEKYKQQYLIELGFIENISKIILIYPFLGASKLRIFFYNLVNVLIIATGFQMLYVLFLCRNDSLVEITDKVPSIGSCVMTVNKYVKVRVYATIYHDTVEHLRANLLDMYGNKNDDQITKKYIFMARFICRFIIYYSFPLSAFLNAIPWLFMTYEVHFQNKELKLMFPFDGWYPVDKAEWPFSIYMWECVVQTIVIFIYAITDVLGIFISISICLELKLMQNSFVSIVSDKMAAKCSKGELNAEEHAEISRNLKTLIGRYCRLQTICSNLDIALGDVMIVDYMLGSVFICLTAFTFTMVDEIYKSLRFFLFFSCLMWAVFDYCMIGEFISDHSMELTNSIYSCYWYFMDSDSKNMIKLMLLRTQKPFKLTARGYVDMNLNAFCTICSNSWQFFNLLR…	404	Full length	25.38	1.53
LcapOR29	CL1718.contig1	ATGACGTCCAAGCAAGATAACAACAGTAACAGGTGGATGCAACGAATTTGCCGATTTATCTACGTTATTGGCTTAGGTGATATTCGCCACGAAGAAAATTCTATAAAATATACTTTGAGCAAGTTCTACCCGGTGTACTCGTTTCTAGTAGTAGCCTGGTACGGCATAATGGTCTCGTTTGTGGCGACGGGCATGTTCAAGAAGGGACTGACTAATGAGGAAAAATATGATGTGTTAATGTTCACCATCGCACACCCGATGGGCTACGCTAAAATAATAAGCATTATAATTAAAAAAGACCGAATAAAGGAGCTGCTGTGCGTCATGCGCCTGCAGGCCGAGCGGCTCTTCGTGGACGAAGGAATTGTGCAAGCTCAGGAGAAAAAGGCCATACGATAT…	MTSKQDNNSNRWMQRICRFIYVIGLGDIRHEENSIKYTLSKFYPVYSFLVVAWYGIMVSFVATGMFKKGLTNEEKYDVLMFTIAHPMGYAKIISIIIKKDRIKELLCVMRLQAERLFVDEGIVQAQEKKAIRYSSLSWSVVLLCMIFLAIINIWRAYEDGVLRALVTYYPADDDTSWQAHSVRALVQLYWWHVVFAFCAIDALAITSLVYLAFQFKALQHYFKSLKVTFEINELGKSQIELEKQMNRGFAAGVKLHNCTLWCARNIQTNLGNLYSFHITQSVVFLTIFMVKFAVSADRDPVHLFSMFVSVFCIMILVLVYTWTGGEITYEASLIGDAMFNSGWHLCSARAGTRQLLVTGIQQSQLPVVMTAFGVLELSYANFIAIIKQSYSIFTVMY	397	Full length	21.59	1.64
LcapOR30	Unigene13732	CTGGAGCAGGCAGAGCATCCGCTGCTAGGCCCCAACCTGCACGCTATGTCCTTGGTGGGGATGTCCCCGCTGCCCGCACGCGAGCCTCTCCGCCGCCGACTCCACGGCGTGCTCACCGGGGTCGCAATCGCGTTCGTCGTGGTGCAGTTCGCTGGATTGCCGGAGCTGTGGGGTGACCTTGGCGCAGTCATGGATAACCTTTCGCTCACCACAGTCAGCTCTATGGCGGCGCTGAAGCTGGCGTCGATGCAATTGCGCCGCGCATGCTGGCAGGAGGTTATCCGCCTTGTCTCCGGGACGGAACGGCTGCAGCTTGCAAGCGGAAGGGAGGAAGTCGCCCGAGCGCTGGCCGCGTACCGCACGCGATCCCGACAAATCACCTACATGTATTGGGTGCTT…	LEQAEHPLLGPNLHAMSLVGMSPLPAREPLRRRLHGVLTGVAIAFVVVQFAGLPELWGDLGAVMDNLSLTTVSSMAALKLASMQLRRACWQEVIRLVSGTERLQLASGREEVARALAAYRTRSRQITYMYWVLVFFTMSLVLLKPLVSYVSFIEFHYPLQANESTPYERVFNTWVPRVMKLPPGYYVTLAMEVFIGYYGASLLVWDTFVVTIMIFFAGQYRLLQVECARIFGAEDDRISEEEARRRLIACYRHHLTLLECSKLFNACVSPVMFVYSAVCSVMLCAIAIQLTSYASTTVQLVWTLEYLAGTLTQLFIFYWHSNEVFYESGETERGAYESGWWRRRRARDASLRREVALLATGLRLRVVFTAGPFNHMTLATFTAILKGAYSYYTLLRTTT…	405	Missing 5' and 3'	3.20	1.50
LcapOR31	CL352.contig4	ATGGCCCAGAGAAATATTTTAAAAATCATAAAATCTCTTTGCTGGTGGCTAGAGCTTTACGGCTTTGAAATTGAGGCTTTCTCAAAGAGTCACCAACAGCAAGTGTCAAAGGCGCGCTTCGTGATTATCTTGTTCATGTCAGGTGTTTTTATCATCTCTGAATGCTGTGCCGTCGCACTTCTAGATCTTGATCACGAGCACTTGATGAGAGGAGGCGTCTACACAATTGCTCATGTGGCTATAATGGTCAAATTCACATCAATATTCTGGAATAACAATGGCTTAAACCAATTAATCGACCTCTTATTTATGGAGTTACCCGGGATCAAGGCAACACCTCAATTCAACGAAGAAGCCGACAAACGTGCTTTTAGAAATACGGTGTTATTTATGTCGTTT…	MAQRNILKIIKSLCWWLELYGFEIEAFSKSHQQQVSKARFVIILFMSGVFIISECCAVALLDLDHEHLMRGGVYTIAHVAIMVKFTSIFWNNNGLNQLIDLLFMELPGIKATPQFNEEADKRAFRNTVLFMSFMIIGTLSVLLLDGITAYYSGVHWNPLVLWVPGSGKISDWVQIAMIPLCYIPMFAFYSTVEILTVLILVYMDIRFKEISRWLQGLKRTEHFKSDLQEVVQLHNITLKCAKQAQDVFAVIYSMQVLQSTAMLSLTVVEFLNTSRDIGITVKTIFVMIALLFNLGQYTWSAGDVTASSIAVSDAAGTCDWASCDKETRTALVLIAMRAQKPLHFKAFGYFDMSHNMFVTIVNRAYSIIALLY	372	Missing 5' and 3'	3.56	2.98
LcapOR32	CL1440.contig5	ATGGAACAATTTTCCGAATTGAAGCAAAAAGTTAACAGCCAGTTAATGATGATCGACAAGAAGATTTTATTAATTTGTTGTCGAGTATTTAACTTTTTTGGATTTCTTGTCATGGATGATCATCCGTACAAAACGATCCTCTGCAAGTTCTCGGTATATTACGTACGGTCGTTCAATATTTACTACGTACTCAGCTCACTCGTGCCGATCGTTTTCGAAAAGGATATTCGCAAGTTTAGTGAGCGTATACATCTCACCGTGGCTACCTACTACAGTGTTATAGTCTCTTTCGTCATTCTATACCAATCCGAGAACATTATGCAACTTCTAAACGATATCAACAACACGATTTTTGAGTTTGAGGTCGCTCCTATGAGGAAATTCAAGTTTCTGTTATAT…	MEQFSELKQKVNSQLMMIDKKILLICCRVFNFFGFLVMDDHPYKTILCKFSVYYVRSFNIYYVLSSLVPIVFEKDIRKFSERIHLTVATYYSVIVSFVILYQSENIMQLLNDINNTIFEFEVAPMRKFKFLLYFYGMVVFSYLMNTFEAVMSKSGNFSGMWLPYNVNSSPFVYYSTCFVVFFSVMTTGSMLAFATTFFASFMMIFAELFKSLQEKIFKISAIDSKKLPKIERDQIIRRRFNECVAMHRWILRQFKRSRVVFEWLVTLRSTVMGFAYGTTGIVILMELNEGNLRGLSAPVLFLFMTSFSSHVVFTLSEEMKYESLQVSHAWYGAEWESWPQDLRLVLPLAIARAQEPVVYRVAGMHQFTRTFFLQILYNCYSMFAFARETMLH	392	Full length	0.86	2.59
LcapOR33	CL5139.contig2	ATGTTCTGGTCTACCGTAGCGCAGAGTTTCTTAAAGTTTTACAACAAAGACGATTTCGATTTCGAAGCTCCTAACATAGCTATTTTCGACTTCCACCCACAAGTGCGCGTGGTGCTAGCTATCAACGGCATATTTTTCAATAACAAGGAGTCAAAATTGAGATTTCTCTGGCCGTGCATCTGTGTGAGCCTTGCGATTATCGGCAGTGTGTTCGAAGTCATGATAATCGCACACGCATTCTCAATCAAAGACTTCTCGGTGGCCACCGAGTGCTTTGCTTACGCTATGGTAGTCATTGTTGTTCTCGTCTTGCATCCTTGCACCTTGCTGGGAACGCAAATTATCTATGTTCTGGTTGATAATATGAATGCAGACTTCGAGTATCTGTGCACATTAGGG…	MFWSTVAQSFLKFYNKDDFDFEAPNIAIFDFHPQVRVVLAINGIFFNNKESKLRFLWPCICVSLAIIGSVFEVMIIAHAFSIKDFSVATECFAYAMVVIVVLVLHPCTLLGTQIIYVLVDNMNADFEYLCTLGPKFRVPFLAGQLRIWRMGILWLMFITVIVSLYCSMTIFELLYMSLFATQDEHMIRPLIFPIWLPEDDPYRTPNYELFMLLEYFVIFDIMFTFGAYVYILFHLLLHTLNQMDMIIISIGCLFDGLDENVAFLDRDNVRRKEVQDSLSKRFEQIVTWHCSVFRTVDQIMRVYGPTMVYQVLFSSVAICLMAYQVADQLDHGKFDILFALLWFGCCVQLWIPCYLGTLIQTKGFKIGDACWSNGWQDNRLTQLVWVDLSLVMLRSQTPI…	435	Full length	6.47	7.31
LcapOR34	Unigene2856	ATGTCATACGCATTCCAGTCGTTCATCCCCCACTTTAAATGGATGGCTAGAATAGGCTTCTTCGAGTTGATACCGCCAAGTGACTCCCCACTGAAGGCCTCTATACACAAGATGTTCAGAAATATCGTGACAACATTGATCTTGCTTTACAATTTGGTGCACATCATATCTCTATGCTTGGTCCTGGGTGACACTAACGAAATGGTGAAAGTATTTGTTGTGCTGCTGACTACACTCAATTGTGTGGTAAAACACCTGACCCTCAAACTAAGAACCGAGAGGATCCAAGGTCTACTTAACACCATTAATGGTCCCTACTTCCAGCCAACGGAACCCTATCACATTCAGGTTCTGGATAGTAACGCCCGATCCATGAATAGACTGTTCCTGTTATACTCC…	MSYAFQSFIPHFKWMARIGFFELIPPSDSPLKASIHKMFRNIVTTLILLYNLVHIISLCLVLGDTNEMVKVFVVLLTTLNCVVKHLTLKLRTERIQGLLNTINGPYFQPTEPYHIQVLDSNARSMNRLFLLYSRNVVFNSVLYHIMLYVKRMMGKTVKVAWMPFDYQKSPAFELVLLHLLVILIIQAYGQTTVDCLISAFYSQATTQIKILRHNFENIVHFAENVIHKKQHTALNKQIDQNISKDAPDVLNSRTLQGIKLDLEKCDNEIHPEIIIKEEMKYILTKRLKLCVQHYGTIVSYVEEIQDIFNIALTFQFTVAAWVICVTIYYMSELETYLSAEFGYMLAYLLLLLVQLFIYCHHGTELTFESELLNQSIFSSDWTRTSVKFRRLLLIQMTRC…	435	Full length	9.26	7.72
LcapOR35	Unigene17386	AAAATATCCAAAATGAATTATGAAATACAAAAAGAGAAGCTTCAAAAAGTTCTTCAACGTCCGATCCTAACATCGACTCTTTTGGGGTTCACAATGGGATTCAAGACAGAAAAAGTTTACCTAAAAGTCTTATACAAAGTTTATTCCTTCTTAAATCCTCTGACCATCTTAATCATCACCTGCCAGCTGTGCAACGAGTTATTTGGAAATTTTGAAGACATCACTAAATACATAGAAATTCTTTTAATTTCCTGCTTATATGCGACTGCGTTTATCGTTATGATATTGTACAGAATCAAGTTTCCACAGCTCAAGGAATTGCTGAATTTTGCTTACGAGAACTTCAGATTTCATTCTCAGTTCTCTGATGATGATTTAGTCACGATGGAGCCTGTGATG…	MNYEIQKEKLQKVLQRPILTSTLLGFTMGFKTEKVYLKVLYKVYSFLNPLTILIITCQLCNELFGNFEDITKYIEILLISCLYATAFIVMILYRIKFPQLKELLNFAYENFRFHSQFSDDDLVTMEPVMDQVNLFLPLMIGFTVATGYQWLVLPLLYSGPGSRLLPAEVYYPYSAHETPYYELTFVLQAYTFTCLAFTYANISCVFITLTAMVCTQFDILCCNIMNSANDHILPNNIIIPSFNNLEGGIYKTNKCHGNVSTSSNPEDLERNSLLAIADCVEYHQKLRKFCRKMEYYFDLPLSIQLIMIVFAMGCAVLSFLQRFAIYTAQFMVLSVLFLLIICFQGQQIFHKSGNIHEAVWASRWLERGTRVRRAYIILMQQGLRPRQLAVGYGLFHLNL…	429	Missing 3'	2.81	2.79
LcapOR36	Unigene13117	ATGCGCAGCAATGAAGAAAATGTAAACATTAAAGAATGTCTTCATCTTAATTTCACTATCCTGACAATATTTGGTGTCTGGATGCCCTCGCAATATCGCAACAGTTGGAAAGAATACGCTTACAAGGTGTATTCAATATGCGTGCTGGGGTTTACCTTTTACACCTTTATCTTATCTGAAATCATCAATATAATTTTGGTGTTCGGGGATATAGAGAAAACTGTTGAAGCTTCATTCTTGATGTTGACACATGCCGCTCAAGCCGTGAAAACTTTCAATACACTGAACCAGTACGACAGAATCCATAAATTGATGACAACTCTCGACGATCCGGTATTCAACCATGTCGACATTAAATCGCTTCACCACGTACGAGTTTGTATGCTACACGTCAAAATA…	MRSNEENVNIKECLHLNFTILTIFGVWMPSQYRNSWKEYAYKVYSICVLGFTFYTFILSEIINIILVFGDIEKTVEASFLMLTHAAQAVKTFNTLNQYDRIHKLMTTLDDPVFNHVDIKSLHHVRVCMLHVKITTIVLLSLCGLTVVLWAIFPFLESAYEPKLPLLAWYPFEINTSSRFQIVYLYQIVSTLINAICNASQDTIVFGVISLACGQLDILYDKLADKHQRLYHTFEINSRNGNKYYNLSLNTERRKHLVDCVEHHSTIISFIKESQQLFGFMVLSQFCASCIIICMTAFKLSRLPVSVELFSMVLYMTCMLFEVFLYCYSGNDVMIKSERIIDAAYEC	346	Missing 3'	9.64	4.04
LcapOR37	# CL2858.contig4	ATGGACGACATACCGAATCTTTTCCTAAGCAGGGCGCAACAACAGCTACATATTTTTGGCTTGTGGGTGCCACCGAAAAAATATCGGATGCTATACAACTGCATGACAATGTTGTCATTCTTATTGGTTTATTCTTTCATAACGTTTTTAACCATCTACATTGTGAAGGTGTGGGGCGATATAGACCACGTCGCGGAGTCTTTAGACATGCTGTTCACCCAAACTAGTGTCGGCTTCAAAATGACATGGTTTTACTTGAATATGAATAAAACGATTGAGCTATTTGAGTTTATGAAGATTGAAACATTTAAATCAAAATCATTGAAACACGAGGAAATTTTGTTTTTTCAGGCACGAAGAATAAAGCGCATTTGTGTGGTTTTCCTCTGCCTGGTCTGT…	MDDIPNLFLSRAQQQLHIFGLWVPPKKYRMLYNCMTMLSFLLVYSFITFLTIYIVKVWGDIDHVAESLDMLFTQTSVGFKMTWFYLNMNKTIELFEFMKIETFKSKSLKHEEILFFQARRIKRICVVFLCLVCCTCTLWALKPFLDDADYVLPFTIWLPIPTDSMPNYVIACVYLNLAGSITGLLFNGIDNVPQSMIMFACGQLEIVMDKVSNIPSCRRLASENDRENVYRQLTDCIAHHRTIIRFIRQVERTYHVNIFYHVCGSVGIICVIGLRISVMDPNSLKFFSTMTFLQCMLLQLYSYSWCGHKLTTTSEELRDVLYLCPWYTHDKRFNKSLWIA	340	Missing 3'	3.47	5.16
LcapOR38	* CL4198.contig3 , CL1865.contig1	ATGAAGGCCAACACAGCAGAGTTTAACCTTACGTTTAATACCGTATTCAAAATCACTAACACGGCATTGCTAATTAACGGCTCCCATCCCTCTATAGAGAGGAACGAACGTTGGATACTCCATTATGCGGCCGGGATGGGTCTGACGTGGTTCGTCACATCTCTCCTCGTTTACTCCATAATGTTTTCAGATATTGCTAACAGGGACCTCATGGAAGCCAGCAAACATATTACTGTAGCCATTGTCGGTTTCATTATCAGCTTCAAATACGTAATCCTGCTGAAATACCAAAACGATACGATGACAATGATGCTTGACATGGACAGAGACTACCACAAAGCCAAGTGTTTAACTTTGGAAGAGCAGGAGATCGTGAAACTTTTCGCCGAGAGGGGAGCG…	MKANTAEFNLTFNTVFKITNTALLINGSHPSIERNERWILHYAAGMGLTWFVTSLLVYSIMFSDIANRDLMEASKHITVAIVGFIISFKYVILLKYQNDTMTMMLDMDRDYHKAKCLTLEEQEIVKLFAERGAWVSKMWMYLAICTSSLFPLKALFLMAYYAFRGEFKRVMIFEFGLPWVDEIKYENKVYCPLFFLCLIYAYYAATLYIAFDPLVPIFMLHACGQLELVKVQIRKLYPEDETYDAFTTKRKLNTIVEHLHYIYSFSEAVRSNFKTVYEVILKATTILIPVTCFQIIEGLKMNSLSLEFVSFLGGCVVHFYIPCYYSDLLMETSVSVMDSVYACGWQNHWDRSTRNTFLFMITRAGKPLAMTTAFQSMCLDSFTEMCRQSYSILNLMNAS…	402	Full length	9.71	7.75
LcapOR39	Unigene_3320	ATGGTAAAAGCACTTACTAAAATAGGTATCGATCCAATGCTTTTTATTTCCATCCATTTATTCTGGCTGAAGTGTTTCGGACAAACTTACATCACCGAATCACCCAGTACTATAAAATATTGGTTTAAATATTTGTTCCAAATTATCGTTTTCCTGTCCTTAATATTTCCGATTACTGGTGGAAGTATTTATCTCATTTACCATCACGATGATGTTTCTAAACTGGCCGACGGCCTTTATTTGCTGACAACAGAAGCATTCACCCCCATCAAATTAGTCCTATTCTACTTGAACAAACGTTTGATTATGGAGTTGATGTCCGACTTGAACAGTGACATATTCAAACTCATGCAGCCTGAACACGAAGACCTCGCCATGGTTAATATAAAGAGGACCAGA…	MVKALTKIGIDPMLFISIHLFWLKCFGQTYITESPSTIKYWFKYLFQIIVFLSLIFPITGGSIYLIYHHDDVSKLADGLYLLTTEAFTPIKLVLFYLNKRLIMELMSDLNSDIFKLMQPEHEDLAMVNIKRTRSWSTYYYYVCIFAITVSLFIPIMENFEVHPSNIQFPYVDVMTSPAYQIIYFLQIYYKPSQVLIHCSLETMPSAFMSCAIAQLDILTFNLENLDLIIDRAMLRLVADGKVNDNSAARKKVCKECLRRCIKHHQKILNFVKNIEDTYSSQLGLQFMLGIIIICLIGIKLMSMDDPMHQPVQLVWTSVYFFCMVMNIFTVCFFGNELIWKSDYLSTAMYKGPWISLDEDLKRSIIMFSERCKKPMVVRAAKLFNASMPTFTALMQWSYK…	408	Full length	0.28	1.14
LcapOR40	CL3477.Contig1	ATGAGTTCAATTGATCCAATGCAATATATATCTATAAATTTGTTCTGGCTGAAGTACCTAGGCCAAGAATACGATGTTAGAATGGCGAATCGATTCGAATATTGCCTGAGACTATTTTACAAAGCAATCGTTTTCATTATAGCCTTCATATTCCCGCTTACGGGAGAAGTTATTTATTTCATTTATAACCACGATGACGTCTCGAAGTTGGCTGAAGGCCTGTACCTCCTGATATCGGAAACGTTCACCACCATCAAGCTTCTCCTGTTTTTCTTCAATAAGCGGCGGATTCAAGAACTCATATATGACATGAACAGCGACATGTTCAAACCTGCAGAGCACGAACACGAGGAAATAATCAGAGCGAATATTATGAGGACGAGGAAGGTCACCACATTC…	MSSIDPMQYISINLFWLKYLGQEYDVRMANRFEYCLRLFYKAIVFIIAFIFPLTGEVIYFIYNHDDVSKLAEGLYLLISETFTTIKLLLFFFNKRRIQELIYDMNSDMFKPAEHEHEEIIRANIMRTRKVTTFYHCLCSFAIAVSLLIPIKESFEVHPNNMQFPYIDAMSSPAYEIIYFLQVLYKPSQVLIHCAMETMPPAFLASAIAQLDILTFNLENLDLIKDRTMKRLRVLVADDEGRTTAQRISYNIRLRQCIHHHQHILDYVQAIEESYNVHVGMQFTLSISIICLIGIKLLSLEDPLHQPVQLLWTSVYFCCMVTSIFMVCFFGNELIWKSDHLTTAVYSGPWISLDEGLKRSILIFRERCKKPMALRAMKLFDASLITFTKLMQWSYKAFAV…	404	Full length	4.75	4.79
LcapOR41	CL334.Contig1	ATGAAAATGAAATATCCACTATTTCTCAAATATAGTGAAGTGAACTCAAAAAATGACCGAGAATTGTACATATATTTCAACTTGCTCATAATAAAACTTGGTAGCCAATGGCTGTACGAATCGAAAACCTGGCTCGAATACGTATATATTTGTTTAATAAAAATTTTGTCAATTAGTTTTTTCTACATCGTTCCGATAATCGGCGAAATTACATTTTTGATTAGAAATGACCTTGATATAGTCCTGATTGCAAATTCATTATTCATTTTGCTGATGGAAATCAATACACTCTTTAAAATTGCTGTTCTTAATTACTATAGAAGTACCGTTTTCGACATGATTGGTGACATGAATAATGAAATGTTTGCTCCCATATTTCCTGAGCACGAAAAAATCTTC…	MKMKYPLFLKYSEVNSKNDRELYIYFNLLIIKLGSQWLYESKTWLEYVYICLIKILSISFFYIVPIIGEITFLIRNDLDIVLIANSLFILLMEINTLFKIAVLNYYRSTVFDMIGDMNNEMFAPIFPEHEKIFKKTLKSGRLITMTYIIVCYWGILAACFIPFLETARMLPTNMEYPGVDVLESPIYEIIYIYQILYKPAAACLHGGFETLPASFMFFAIGQLDMLAYDLENMDHLIEIFQKHRAQEPSKTANDVLIYCIKRYKFIKRFLTKVEETYSLHIAMVFLLTGVTICMSMLSIISLEHPMENPMLFFSTIVFIANLIYGPFTNCYAGNEIILKSEYLLTATFNSPWVNKNAQFKKTMMIFRESLSKTLVVTAEKLLDISLLSFTAMLQWSYKA…	407	Full length	1.91	6.02
LcapOR42	CL1815.contig1	GGAGAGGGCAATATCTTGTTTGTCGTCAACTTCATATATGACGTGACTGTAATATTATTGAACACAGTTTCGACTATTGCTGCTGATGGTATTTTGCTTCTCTCTTTGTTACACTTGGATGCAGCACTTGATGTACTTTTGGATAAAATTAATAAATTCTCAAAGGATGAAGTAGCCTCGGAAAATCTCCATGATGTATGGCAATATCATTTGATTGTATTAGGCCTGAAAAATAGCCTTCAACGCATGTTTCAAATGCATATTTCAGTGCAATATCTCACCAGTATCGGTATTCTTTGCTTTTCTGCCTATGGAATGACTGAAAAAACGGTGTTGCCGATGACTATCTTGGTGCTACTTGCGTTGATGGAGATATTTTCTATCTGCTACTTGGGACAA…	GEGNILFVVNFIYDVTVILLNTVSTIAADGILLLSLLHLDAALDVLLDKINKFSKDEVASENLHDVWQYHLIVLGLKNSLQRMFQMHISVQYLTSIGILCFSAYGMTEKTVLPMTILVLLALMEIFSICYLGQRIENKSDTILNQLYSLPWVEFSRLDARRLLFMMMTSRAALTITTPFATLTLQTFSQVLKTTYSLYTLLHQVT	205	Missing 5'	0.39	1.25
LcapOR43	* CL5738.Contig1 , Unigene11045	ATGACGTTCGAACAAAGAATCGAAAACAGTAAAAAGTGGGTGCAACGCATTTGCCGCTTTACCTATATCCTTGGATTTGGTGATTTTTGGTACGAAGAAAAGTCTACAGGATCTAAGTTCAACAAGTTCTACTCGGTGTACTTATTTTTAATGATGACTTGGTGTAGCATCATGATTTTATTTTTGGAATCTGGAATATTCAAGGAGGGGCTGACCAAAGAAGAAAGACATTACGCAATTATATTCGGTTTTGCACAATGTATGTATTACGGAAAGAATGTAAATAATATAATTAAGAAAGAAAAAATCAAGAAGTTGCTGCATGTGATGTTTGAGCAAACCAAGCAATTATTTGTAGACGAAGAGACCGAGCGAGTTCAGATGAAGAAGGCCAAAAGA…	MTFEQRIENSKKWVQRICRFTYILGFGDFWYEEKSTGSKFNKFYSVYLFLMMTWCSIMILFLESGIFKEGLTKEERHYAIIFGFAQCMYYGKNVNNIIKKEKIKKLLHVMFEQTKQLFVDEETERVQMKKAKRYSYSMSFFILMCLNLLFIDAIYKAYKNGEPISAASGYYPHNDDISWQAYFIRALMHFYLLYFILVNCANDCLVLTILVYLEFQFKTLQLYFKSLKDAFVRNDFGKSQIELEKEMNRGFAAGIKLHSDTVWCARTIQSCLGNVYSFHIAMCYITLAMTLLNFAGAVDRSLAKLLSMFMNICCTLIVLSAYTWTGGQITYEASLVGDAMFHSGWHLCSARAGMRKLLVRGIQQSQVPVVMTAFGVLELSYENFIAIVKQSYSLFTIFY	399	Full length	16.00	11.55
LcapOR44	Unigene13402	AGATTTAAAAATGAACGAATTAAGAATTTTCTGCGCGTTCTTCTGGTTGAAACAAAGCAACTTTTTGTCGACGAAAGCTTTGAGAAAGCTCAGGTGAAGAAAGCGATAATACATTCAGCCATTTTGGCGGTTACGGCGCTTTTGACTGTGATTTTAACGTCAATTGAAGCTGCAAGGAAGCATTTTAAAAACGGAGTACCGATGAGGACAATCGTCACCTACTATCCTGACTACGACGACATGAGCTGGCAAGCGAGCTTGATGCGTTCCGTCGCACAGTACTACTGGTGGCACCTCGTGGCGGGGATGTTGGCCACTGACTTCCTGGCCGTTACCAGCCTCATCTACGTGTCCTTCCAGTTTAAAACATTACAGAAGTATTTCAAAAGCTTGGGAGAC…	RFKNERIKNFLRVLLVETKQLFVDESFEKAQVKKAIIHSAILAVTALLTVILTSIEAARKHFKNGVPMRTIVTYYPDYDDMSWQASLMRSVAQYYWWHLVAGMLATDFLAVTSLIYVSFQFKTLQKYFKSLGDGFEQNELGKSQIELENDMNRAFVDGIKLHSKLLWCAQEIQNSLGNIYSFQVTQSVAAMSLCLVKIVNSELNLTNFIAMGMFITCMLILTGTYMWSAGDITLEFANRWRLQASLVGDAMFHSGWHLCSPRAGMRTLLVRGIQQSQVPVVMTAFGVVELSYENFIVIIKRSYSVFAVFY	310	Missing 5'	69.86	36.56
LcapOR45	Unigene38116	ATGTCGTGCAAAAGACAAAGAAAAACATCGGAAGCCAGTGACGCCGAGGAGAAAAAATACAAGAGTTTTTCAGAAACATTCAGTATATCATGTTTTGGCCTGGCAGTCAACATGATGTACCCTGAACCTAAAAATGAAAGAAAACGTTTCACAATAGCTGTTATAATGTTGGCTACATTTATTCCAGCGCTCTTGTTATTTGCTTGTGAATTATATAATTCTTTCATGCAGAGCGACATGGATAATATAACAAGGCAGGTCACTTTAGCAATACCATTTATTCTTATTCCGATAAAGATGTTTCTATGTAACTACAACCGACACAACTTTGAATATCTGCTGAACATCATATCCTCAGATCTGATAGCAACCAACAACTTATCAGAAGACTACCAAAAA…	MSCKRQRKTSEASDAEEKKYKSFSETFSISCFGLAVNMMYPEPKNERKRFTIAVIMLATFIPALLLFACELYNSFMQSDMDNITRQVTLAIPFILIPIKMFLCNYNRHNFEYLLNIISSDLIATNNLSEDYQKIVDKYILSGKTGQNVWLVASIMVTGIFPIMALFLMIQHNLTHNETKRYMIHELQIPGLGERRYESPYFEIIFGYMMYLTLYFLASFTG	221	Missing 5' and 3'	1.30	2.67
LcapOR46	Unigene8146	TGCGCAGAAGATCTTCAGAATACGTTCAAGTTCATATTTTTGGCACAGATAATTGAGAGTTCCGTTCCGCTGTGCATGTCGCTTTGGCTAACTGTCACGACACTAAGGTCTCCGACCCCGCCGCTCCTGGATCTGTCGTCTCACCTCATGTTCATGAGCTTCTTGCTGTACCAGCTCTACATATTGACTCGCTACGCCGACAATATAACCCACCAGGCTCTGAGAGTGTGTGACGGCGTGTGGTTGTCGGACTGGCACCTGGCGACTGTGGAGTTGCGCAGGGATCTAGTGCTTGTCTCGCTCAAGGCTAATAAAGATGTCAGATTCACTGCTCTGGGACTAGCT	CAEDLQNTFKFIFLAQIIESSVPLCMSLWLTVTTLRSPTPPLLDLSSHLMFMSFLLYQLYILTRYADNITHQALRVCDGVWLSDWHLATVELRRDLVLVSLKANKDVRFTALGLA	115	Missing 5' and 3'	1.17	0.97
LcapOR47	Unigene14180	GTCGCTTTTGATCGTAACGAGCTGGGAAAGTCACAAATTGAACTGGAGAATGATATGAACAGATCTTTCGTTGCTGGTATCAAGTTGCATAATACAATTTTGTGGTGCTCTCGCGACGTTCAGGAGAACCTGGGATACGTTTACAGCGTTCAAGTGTCGCAAAGTTTATTAGGTCTAGTATTTTGCCTGCTCAAATTTGTTAACTCGGAGCATAGCTTCACCAATGTATTCGCCACGGGGATGTTCATATCAACAATTTTGGTACTAACAGGAATTTACATGTGGAGTTCTGGAGATGTAACATTAGAGGCTTCTCTTGTCGGTGACGCCATGTTCCACTCCGGGTGGCACCTCTGCAGCGCCAGGGCTAGAATGAGGACACTCCTGGTACTGGGGATC…	VAFDRNELGKSQIELENDMNRSFVAGIKLHNTILWCSRDVQENLGYVYSVQVSQSLLGLVFCLLKFVNSEHSFTNVFATGMFISTILVLTGIYMWSSGDVTLEASLVGDAMFHSGWHLCSARARMRTLLVLGIQRSQ	137	Missing 5' and 3'	1.62	1.72
LcapOR48	Unigene24867	TTGCGTTTGAAGAGTAGGCTCGACTTTGTTAGTTTTCCACGTTTTCCAGGTGCAAACGGCACTCGACTTCTGCCCGTGCCTATAGAATATCCATTTGACGTGCAGAGCTCGCCGCGGTACGAGATCGCATACACCTTCCAAGCGCTTGCTCAGATGATGATGGCGATGGAGTATGCCGGGATCGGTAACTTATATGCGACATTCTCCATATTGATTGGCAATCAGTTTGAAATTCTGTGCTGCAGCGTCCGAAACGCTTCGCTTTCTCGTATGCCAGCGAGTACAGGCGACATTGAGGACACT	LRLKSRLDFVSFPRFPGANGTRLLPVPIEYPFDVQSSPRYEIAYTFQALAQMMMAMEYAGIGNLYATFSILIGNQFEILCCSVRNASLSRMPASTGDIEDT	101	Missing 5' and 3'	1.21	0.49
LcapOR49	Unigene23251	GGTTCAGATGAGGAGTTTACCGAGAACATGAAGCAATGTGTGGAGCACCATGTCGCTCTCAAGCGGCTGTGCCGCCGCATGGACGAGCTGTTCAAGCCGATGTTGCTCTCCATGTTGATCGGAATAATGCTGATGATGTGCATGTCGCTCTACTCCGTCACTGTGAAGTTCCAGCTACCGACCCTGGAGTACACGCTCATCTGCGTATTGCACTTGGCTGTATTCTGCTACTTTGGGCAGAGCATATCAAACAAGAGCGTGACAGTGGCAGATGCAGCGTGGAACAACGTGTGGCTGGTGCGAAGCCGCGAGGGACGCCGCACCACCGCGCTGCTCATGCAGCACTCGCAGAGCCCTATAGTTCTTACAGCTGGTGGCATTTTCCCACTCAACCTTGCC…	GSDEEFTENMKQCVEHHVALKRLCRRMDELFKPMLLSMLIGIMLMMCMSLYSVTVKFQLPTLEYTLICVLHLAVFCYFGQSISNKSVTVADAAWNNVWLVRSREGRRTTALLMQHSQSPIVLTAGGIFPLNLASF	135	Missing 5' and 3'	0.48	0.45
LcapOR50	unigene20910	AAGACAATGCCGAAGCCTGCGACGCGTACACTCAGCAAAGTGACGTACGCTGGGCACGTGCACGAGGTTGAGGTAGAGATGTTCTCTGAAGAGGAGAATGCGAGGGTACACGAGATGTTGAAACGTTTTATTACACAGCAGAAGCGCTTGTACGCGTTTATAGATGTAATAGCTAAACACTACGACGTGGCATTGTTGGCAGAATACTTATACCACTTGATCAATGGCTGCGTTTTACTTCTGGAATTTCTTCGGGGTGGGAAAGCTGGCTTCGTACAGTATGGTTTCCTGGCTACTGGAATATTCATAAACCTAGTATTCTTGTCAGTGGTACTGGAACAAGTTTGTACTCTAAGTGCAAGACTAAGCGACGCAGTATACTGCACTCCGTGGCAGTGC…	KTMPKPATRTLSKVTYAGHVHEVEVEMFSEEENARVHEMLKRFITQQKRLYAFIDVIAKHYDVALLAEYLYHLINGCVLLLEFLRGGKAGFVQYGFLATGIFINLVFLSVVLEQVCTLSARLSDAVYCTPWQCMSIRNQKTVLQLLMRVQTPMKFKAMGIADVGVKPMTGIIKTTLTYFAFLKNLE	186	Missing 5'	0.93	76.94
LcapOR51	Unigene27988	ACCCTACATAGTGCTCAGGTTGGGCCACCACCTACCCTTGTATTGTACCAAGTTTCATTGAAACCGATTGAGTCTTTTTTGAACCAATTTGGGACAAATAGACATCAAAACCTAAAATTGTTGTATCATTCAAAATTACCAACTCTTGCGAATTACCGTATCACGAAATACCTCAAAATAAAGATTTATTACTGTGTATCCTTAATCCTACATCCCATATATTCCCATTTATCCGGACAGAGTGATAGACTGGGCGACGCAGTATACAGCACTCCGTGGCAGTGCATGAGCGTCAGTAAC	TLHSAQVGPPPTLVLYQVSLKPIESFLNQFGTNRHQNLKLLYHSKLPTLANYRITKYLKIKIYYCVSLILHPIYSHLSGQSDRLGDAVYSTPWQCMSVSN	100	Missing 5' and 3'	0.98	14.20
LcapOR52	Unigene8052	GTGTTACTTGGCGGTGTAGAGAATACATTTCTTCAAATACCATACACTATAATTCAGTTAGTGGTGGATTCTCTGATTGGCCAGAGGCTCCTGGATGCTGCGTTAGTTTTTGGAGGATCAATTTATGAGTGTGGTTGGGAGAATTTTAATGCGTCTAATATGAGGATCATTCAAGTTGTTCTGCAGTGTTCGCAGAGACCCCTAAATTTGAAAGCTGGTGGTATAACAACGCTTTGTTTTGAGAGTTTCATGTCTATTACTAAATCTGTTTATTCTGCGTATGCCACACTTAGCAAAACTATAAAATAG	VLLGGVENTFLQIPYTIIQLVVDSLIGQRLLDAALVFGGSIYECGWENFNASNMRIIQVVLQCSQRPLNLKAGGITTLCFESFMSITKSVYSAYATLSKTIK	102	Missing 5' and 3'	0.66	1.32
LcapOR53	#CL5348.Contig1	TTTTGATCGTAACGAGCTGGGAAAGTCACAAATTGAACTGGAGAATGATATGAACAGATCTTTCGTTGCTGGTATCAAGTTGCATAATACAATTTTGTGGTGCTCTCGCGACGTTCARGAGAACCTGGGATACGTTTATAGCGTTCAAGTGACGCAAAGTGTATTAGGCCTAGTATTTTGCCTGGTCAAATTTGTTAGTTCGGAGCATAGCCTCACCAATATATTCGCCACAGCGATGTTCATATCAACACTTTTGGTCCTAACTGGGATTTACATGTGGAGTTCTGGAGATGTAACATTAGAGGCTTCTCTTGTCGGTGACGCCATGTTCCACTCCGGGTGGCACCTCTGCAGCCCCAGGGCTGGAATGAGGAAACTTGTGGTCACGGGGATCCAGCG…	DRNELGKSQIELENDMNRSFVAGIKLHNTILWCSRDVQENLGYVYSVQVTQSVLGLVFCLVKFVSSEHSLTNIFATAMFISTLLVLTGIYMWSSGDVTLEASLVGDAMFHSGWHLCSPRAGMRKLVVTGIQRSQVPVVMTAFGVFDLSHENFIAARRVAGLLSSPVRVPGCTDSTTPFSQIPRGKLGSATRTTSPTCSERASVDHFVRRYRSSIYSRSHLCQNMSCSR	229	Missing 5'	10.56	6.43
*Fragments joined into one gene based on sequence overlap
# N-terminus partially extended using female-specific assembly

## Sheet: OBPs
Name	Unigene name	OBP DNA seq.	OBP protein seq.	# Amino acids	OBP status	FPKM_female	FPKM_male
LcapPBP1	CL100.Contig1	ATGTCGTCTAGAGGTGTTGTATTAAATATTTTGTTAAGTGTGTTCATTCTTCTAGAAAATGCAGGACACGTGGAACCAACAGCTGATATCTTAACAAATATTGCAAAAGGATTCGCGAAGGGATTGAACCAGTGTAAAAAAGAATTAAATCTCCCCGAAACCATCATGGAAGATCTTTACAACTTTTGGAAGGGTAATGATGAAAAGTTGAAGAGCAACGATCTTGGTTGCGCAATTATTTGCTTATCTAAGAAGCTGGACCTGCTCAATGATGACACCATGATGCATCATGGAAACGCAGCTGATTTTGCCAAGAAACACGGAGCAGATGATGAAATGGCGAAACAGATAGTCGAAATGATCCATGGCTGCGAGAAAGTCCACGATGCAATAGACGAG…	MSSRGVVLNILLSVFILLENAGHVEPTADILTNIAKGFAKGLNQCKKELNLPETIMEDLYNFWKGNDEKLKSNDLGCAIICLSKKLDLLNDDTMMHHGNAADFAKKHGADDEMAKQIVEMIHGCEKVHDAIDEHCERVLGIAKCFKEKIADLKWTPNVEEVLEQVILETTE	171	Full length	631.31	622.31
LcapPBP2	CL2926.Contig4	ATGTCGAAGCATGGGTTTACGATTTTGGTTGCGGGATTTGTGATGCTGCTCAATGCTGGATTTGTGTATTCTTCAGCTGAAATTATGACGGACATTGCAAAGGGCTTTGGTCAAGCTTTGGATGATTGCAAGAAGGAACTGAACATCGGAGACCACATCTTGACGGACATGTACAATTTCTGGAAAGAGGATTACACATCGGTGAACAGAGATTTAGGCTGTTTGATCAACTGTATGTCTAACAAGCACAATCTCGTCGGTACGGATGGAAAGCTGCACCACGATAATGCCGAAGAGTTCGCTAAAAAGCATGGAGCAGATGAAACAACAGCAAAGCAGCTAGTCAGTATGCTTCATGAGTGCGAAAAGGCAAACGATGGCAACGCGGACACTTGCATG…	MSKHGFTILVAGFVMLLNAGFVYSSAEIMTDIAKGFGQALDDCKKELNIGDHILTDMYNFWKEDYTSVNRDLGCLINCMSNKHNLVGTDGKLHHDNAEEFAKKHGADETTAKQLVSMLHECEKANDGNADTCMRVLEIAKCFKTKTHELKWAPNIQEVIGEVMADQAR	168	Full length	2840.96	15154.75
LcapGOBP1a	CL5906.Contig3	ATGTCTCATGCTAAGAGTTGTTGCAAGATGTTTCTTGTATTAGTTTTGGTGTCTTCTTGTTTTTACTCTGTCCAGCCCACCGCAGAGATAATGAAGGATGTTACGATGGGCTTCGGAGAGGCGCTGCAGCATTGCAGGGAAGAAAGCCAACTGACCGAAGACCAGATGGAGGAGTTCTTCCATATCTGGAGTGATGGTTTCGAGTTCAAGCACCGCGAGCTGGGCTGTGCCATACACTGCATGAGCAAGCATTTCAACCTGTTGACAGATTCAGATCGGATGCATCATGAGAACACGGATAAATTCATCAAGTCCTTCCCCCAGGGTGAAAAGTTGGCCAAACGCATGATTGAAATAATCCACACATGCGAGAAGACCTTCGACCACGAAGATGACGCC…	MSHAKSCCKMFLVLVLVSSCFYSVQPTAEIMKDVTMGFGEALQHCREESQLTEDQMEEFFHIWSDGFEFKHRELGCAIHCMSKHFNLLTDSDRMHHENTDKFIKSFPQGEKLAKRMIEIIHTCEKTFDHEDDACWRILHMAECFKMQSKKEGIAPNVEMMIAEFIMEAEA	170	Full length	2655.33	1027.97
LcapGOBP1b	Unigene15550	ATGATTTCGGTTAAGTTATTAACGATGGGTTTTGGAGTAATGTTAGTAGGTTTAGTTCCGTTTTCGGCGGCAACATCTGAGATTATGAGCCACGTGACTGCTGGGTTTGGGAAAGCATTGGAAGAGTGCCGAGAGGAGTCAGGTCTCTCCGAGGATACTCTCGAGGAGTTCCATCACTTCTGGCGCGAAGACTTCGAGGTAGTCCACAGGGAACTAGGCTGCGCCATTATCTGCATGTCCAACAAGTTCTCTCTGTTGAAGGACGACACGCGGATACATCATATCAGCATGGACGAATACATCAAGTCTTTTCCCAATGGTGATATTCTGGCTACTAAGATGGTGCAAATGATACATAACTGTGAAAAACAGTTTGAAGATATCGAAGACAACTGCAAC…	MISVKLLTMGFGVMLVGLVPFSAATSEIMSHVTAGFGKALEECREESGLSEDTLEEFHHFWREDFEVVHRELGCAIICMSNKFSLLKDDTRIHHISMDEYIKSFPNGDILATKMVQMIHNCEKQFEDIEDNCNRVVKVARCFKDDSFKEGIAPEMAMVEAVLEQYK	166	Full length	3196.60	1755.01
LcapGOBP2	CL3586.Contig5	GACCAGATGGAGGAGTTCTTCCATATCTGGAGTGATGGTTTCGAGTTCAAGCACCGCGAGCTGGGCTGTGCCATACACTGCATGAGCAAACATTTCAATCTATTAACAGACTCGAGCCGGATGCATCATGCGAACACGGATAAATTCATCAAGTCCTTTCCCCAGGGTGAAAAGATAGTCCAACGTATTATTGAAGTCATCCACACATGCGAGAAGAAATTCGACCATGAAGATGACGCCTGCTGGCGAATCCTCCACATCGCGGAGTGCTTCAAGATGCAGTCGAAGAAGGACGGCCTCGCGCCGGATGTTGAAATGATGATGTCGGAGATTTTATTGGAGGAAGAATCATAA	DQMEEFFHIWSDGFEFKHRELGCAIHCMSKHFNLLTDSSRMHHANTDKFIKSFPQGEKIVQRIIEVIHTCEKKFDHEDDACWRILHIAECFKMQSKKDGLAPDVEMMMSEILLEEES	117	Missing 5'	608.47	495.47
LcapOBP1	CL565.Contig6	ATGAGGCGATTAGTGTTAGTGGCAATTTTAAGCCTCTCCGTGGCCCGGGGACAAGATGTCGAAGAATTTCCAACGAAAGAGTTTGTGGAATTGATTACTCCAGTGATGGACAAGTGTCGAGCTGAAACGGGAGTATCTAAAGAAATTGTGCAACATTTCAGCGAAGGAAAAATGCCCGAAGATCCCCTTTTGAAATGCTACATGAAGTGTGTATTCTTACAATTCGAAGTGATTGACGTAAAAACCGGCACTGTTCACTACGATAAACTGTTGAATTTTATCCCTGAATCGATGAAGCGTATCGCTTTCAACATGGGAAAGGACTGTATTCACTTCAAGGGGGAAGAGGACGGCGATATGTGCCAGTTGTCTTACGACATTCACAAGTGCTGGCAGCAG…	MRRLVLVAILSLSVARGQDVEEFPTKEFVELITPVMDKCRAETGVSKEIVQHFSEGKMPEDPLLKCYMKCVFLQFEVIDVKTGTVHYDKLLNFIPESMKRIAFNMGKDCIHFKGEEDGDMCQLSYDIHKCWQQKDPEHYFLL	142	Full length	2347.46	8179.01
LcapOBP2	CL2369.Contig1	GGAAAGATTTACAAATGCACAGTCGATAATGCTGCACAGTGTTTAACGGATGAAGAGGTCAAGGCGAGCTTTATCAAGATGCTCTTCAGATGCACCAAGGACCACAAAGTGGAGACTCGGCACCTACTGAGCTTACAGCGGCACATTCTACCAGACGATAAGCCCACCAAGTGCCTGCTCGCCTGTGTTTACAAGAAAGAGGGTGTGATGGATAACAAGGGCAAGTATTTGAAAGATGAAGCAGATAAAATCGCAGAAAAGTCATATCCTCAAAGTTCAACCAAAATTGAAAATGGCAAAAAAATCGCAAACCTGTGTTCTAAAGTGAACGATGCGCCCGTAAGCGACGGTGAGCAAGGGTGCGAGAGAGCTGGCCTTCTCTTCGTCTGCCTAATGGAA…	GKIYKCTVDNAAQCLTDEEVKASFIKMLFRCTKDHKVETRHLLSLQRHILPDDKPTKCLLACVYKKEGVMDNKGKYLKDEADKIAEKSYPQSSTKIENGKKIANLCSKVNDAPVSDGEQGCERAGLLFVCLMENAPKYGFKI	142	Missing 5'	0.79	2.36
LcapOBP3	CL3189.Contig3	ATGAAGTCCTTCATCGTTTTCGCCGTTTGCTTCGTAGTCGCCGCTCAGGCCCTAACGGACGAGCAGAAGGAGAAGCTCAAGAAGCACCAAACGGAATGCGTGGCCGAGAGCAAGGTCGACATGGCCCTGGTCCAGAAGATCAAGGCCGGTGACTACAAAGTGGACAACGACGCGCTGAAGAAGTACGCCCTCTGCATGCTCATCAAGTCAGAGCTGATGACTAAGGACGGCAAATTCAAGAAGGACGTCGCCTTGGCTAAGGTGCCCAACGCAGCTGACAAGCCCGCCGTTGAGAAGATCATCGACGCATGCCTGGCTAACAAGGGCAACACACCTGAACAGACCGCCTGGAACTACGTCAAGTGCTACCACGAGAAGAACCCCAAGCATGCGATCTTG…	MKSFIVFAVCFVVAAQALTDEQKEKLKKHQTECVAESKVDMALVQKIKAGDYKVDNDALKKYALCMLIKSELMTKDGKFKKDVALAKVPNAADKPAVEKIIDACLANKGNTPEQTAWNYVKCYHEKNPKHAIL	133	Full length	1368.02	1095.60
LcapOBP4	CL4988.Contig1	ATGAAAGTGTTTATCCTGTGTATCATGGCTGTGGCCTTGTTTACTAAAAATATCAATGGCTTATCCGAAGCTCACAAGAAAATCATAAGGGATGACATGATGGCCATTGCCGGGGAGTGTTCGAAGACGATCACGCTTACTGAAGAGGAAATGTCTGATCTGCAAGCCAAGAAAATACCTGAGACCGAAAACGCTAAGTGTTTCATAGCTTGCATGATGAAGAAGAGTGGAATTATGGACGATGCTGGAATGATATCCAAGTCTGGTGTTCTAGCAATAGGAGAAAAAGTGTTCGCCGATGCCCCTGAAGAGATTGAAATAATGAAGGAGTTCTTAGAAACATGTAAAGATGTGAACACAGCAGATGTCAGCGATGGAGACAAGGGTTGCGATAGGGCC…	MKVFILCIMAVALFTKNINGLSEAHKKIIRDDMMAIAGECSKTITLTEEEMSDLQAKKIPETENAKCFIACMMKKSGIMDDAGMISKSGVLAIGEKVFADAPEEIEIMKEFLETCKDVNTADVSDGDKGCDRAKVASECMKEHASKFSIDI	151	Full length	309.77	538.20
LcapOBP5	Unigene6605	GCTCTTTTACAGTCCTGGCTGCGACACCAAGAAGCATCGAAGGAATTAACAAAAGGTCATCGGCATAGCCAGAAACACCACAAAAACATTCAAGAGACGGAACCTGACTGGTCTTACACCGGCTTCCCGGAAGAAGTGAAGATTCACGTTGATAACTTCAAAAAAAACATGACGGAGTGCCTCAAGGAAGTTCAGCAGAATGAAAAGAAGCCGGTGAGAATGCTATCACCAGGTAAGGACTCCCCTGTTCACGGGGAGTGCCTCATTGCTTGTGTGCTCAAGAGAAACGAGGTTATAAGAGACGGACTGATCGACAAGGGCAACCTGTTAACTTTGGTCGGCAAGTTCTACGCTAAAGACGTGAAGCTAATGAAGAAACTAGAGAAGAACATCGACCGG…	ALLQSWLRHQEASKELTKGHRHSQKHHKNIQETEPDWSYTGFPEEVKIHVDNFKKNMTECLKEVQQNEKKPVRMLSPGKDSPVHGECLIACVLKRNEVIRDGLIDKGNLLTLVGKFYAKDVKLMKKLEKNIDRCVKITAMEKNECALAAQLNSCTNDIMSLNKHHVTVNY	170	Missing 5'	1.01	2.64
LcapOBP6	Unigene16719	ATGGCGGCGTCTATGGCATACAACATGGCGGCGATTCTGTGCATACTTCCACTTATACTGGCCACTAAGGCCGAGAGCAATGCCAAAATGACGGAAGCACCAACTTCTAAGACGTCTGATGATGGCGATATTGCGCTTCAGATAGAGGCTGCGATGAGCGAATGCAATGTAACGTTTAGGATTCAAATGGAGTACATCATCTCTTTAAGTGAAAACGCCAGTTTTCCTGACGAAACCGACAAGACACCAATGTGCTACGTCCGCTGTGTACTGGAGACAATGGACGTAGTGTCTGAAGATGGCACTTTCGACCCGGCTCGCGCTGCGCAAGTGTTGACCGGCTCGAAAAGCGGCAAAGGGGTCAAGGATATTGATGAGATTATAGCCCCGTGCGTTTTG…	MAASMAYNMAAILCILPLILATKAESNAKMTEAPTSKTSDDGDIALQIEAAMSECNVTFRIQMEYIISLSENASFPDETDKTPMCYVRCVLETMDVVSEDGTFDPARAAQVLTGSKSGKGVKDIDEIIAPCVLRNETCKCERAYNFMKCVKKALIMKNRNGQ	162	Full length	642.01	520.18
LcapOBP7	CL2255.Contig1	ATGGCCGGGGTCGCGCTCGGGCTCGCCCTTCTCGGTGTCATCGCCACACTCGTCCAGACTTTGAGCAAGGACGAGAAGGCGATGTTTCGCGCTCACTCGGACTCCTGCCTTGAGGAGTCGCAGGTGGACCCCAAACTCGTCGCCGACCTCTTCAGAGGCGAACTAGTCGAGGACGCCAAGCTCAAGAAGCATGTTTACTGCATGCTTCTCAAATGTAAGATGATCTCTAAGGACGGGAAGCTTCAGAAGGCGACAGTCCTTGGAAGGTTTCCCCCTGCGCTCAACGCCTCCGCTGCCATGAAGTTCGTAGATGACTGCGCCGCTGTCACGGGCAACACGCCCGAAGAAGTGGCATGGAATATATTCAAATGCGGATACGAAAAGAAAAGCATTCTCTTC…	MAGVALGLALLGVIATLVQTLSKDEKAMFRAHSDSCLEESQVDPKLVADLFRGELVEDAKLKKHVYCMLLKCKMISKDGKLQKATVLGRFPPALNASAAMKFVDDCAAVTGNTPEEVAWNIFKCGYEKKSILFNYETAATPVKVEKRSDQRADKPAELIDGKIPIKDDHPKEEIDKLLRGSKIEGKMSEITPVGKVAMTPGRVTSAKEPASAK	213	Full length	0.80	1.71
LcapOBP8	Unigene13523	ATGATTTTGAATATTGCTGTGATTTTGTCTATTCTAGTTTGTAGTGAATCGATGACCATGAAACAATTGAAGAGCACAGGCAAATCGTTTAGGAAAACCTGCATGGCCAAAACAGGGGTGGACGAAGCCAAGATCGACGGAATAACAACCGGCGAATTTATTGACGAAACAGACGTTAAATGTTATATGGCCTGCGTTCTCAAGATGTGCAATGCGATAAAAAACGGCAAAATGAACTACGAGTCAGCCATGAAACAAGCTGATATTATGCTTCCTGAGGAAATCAAGGAGCCGACAAAGGTGGCAATTACAGCCTGCAAGAAAGTCGGCGATAACCACAAGGACATCTGTGAGGCTGCGTTTCATACTATGAAGTGCGTCTACAAGGAAAACCCGAGT…	MILNIAVILSILVCSESMTMKQLKSTGKSFRKTCMAKTGVDEAKIDGITTGEFIDETDVKCYMACVLKMCNAIKNGKMNYESAMKQADIMLPEEIKEPTKVAITACKKVGDNHKDICEAAFHTMKCVYKENPSAFYFA	138	Full length	19.63	2192.19
LcapOBP9	Unigene14452	ATGCCTAGGATCCTGCTCTTGCTGGCAGCCGGCATGGCAATATGCAGTTGCCAGCAATCCGGCAAGCAGCCGGTCAGGTGTGGATTAGTGCCGGAAGCGATCCAGATGTGCCTGGGTAATCCCAAGTTGGTTCCTGCGTCACTCACTTCTGCGTGCAAATCAAGATCAGAGACGCAGTGTGAGCGTATGACGTGCATATTCGAGAGCTCTGGGTGGCTGACAAAGGATGGCAAGATAGACAAGGCGGCGGTAAGGAAGTACTTCGAGGAGTTCGTGGCGGAGCATTCCGTTTGGAGCGCCGCCGCCAGCCAGGTGAAAGCCGGATGCCTCGGCGACGCCACACTATCCCCGCAGGGCGTCTACGTGTCGTGTCCCGCGTATGATATCGTTCACTGCGCC…	MPRILLLLAAGMAICSCQQSGKQPVRCGLVPEAIQMCLGNPKLVPASLTSACKSRSETQCERMTCIFESSGWLTKDGKIDKAAVRKYFEEFVAEHSVWSAAASQVKAGCLGDATLSPQGVYVSCPAYDIVHCAFTAFIKNAAAQVWQSGAACEAARAYAEACPVCPEDCFAPAIPLGSCNACRLLPRSP	189	Full length	67.94	37.21
LcapOBP10	Unigene20336	ATGGCGCCGTGGTCGCTAGGCTGGCTTTTACCATTACTTGCGGCTGCTGTCACTGTATTTGCTCAAGATACAGTAGTATGGCCCCCTCCAGACCTCGAAATGAGACTTATGCCAATAATTCGCAGTTGCCTCGCAAGACATCCACTAAGTGAAGGAGACATCGAAATTTTGCGAAAAGGAAAATTAGCCGACAATCCGGTAATGAGAGCGTTCCTATTATGCATTTTAGACACCATGGATGCGATCGACCACCAGACTGGAGAGATCCTTCACTACAAACTGTTAGAATTGATACCAGACCCGGCTGCCCAAAGTTACGCCTTTGAACTGGGGAAGCAGTGTCTCAAAATTCACGAGCCTAATGCATCTGATACCGCTTTCAAATTTACCGAATGCATG…	MAPWSLGWLLPLLAAAVTVFAQDTVVWPPPDLEMRLMPIIRSCLARHPLSEGDIEILRKGKLADNPVMRAFLLCILDTMDAIDHQTGEILHYKLLELIPDPAAQSYAFELGKQCLKIHEPNASDTAFKFTECMLSTGASIVNF	143	Full length	621.12	881.67
LcapOBP11	Unigene32551	CCATTTAGGAAGAATTTAACTGAATGCGGTAGACAGGTCAAAGCTTCAATGGCGGACGTGGACAATTTTCTGAATAGAATACCCCAAAGCAGTCTTACCGGGAAATGTCTCGTGGCTTGCATACTTAAGAGAAACGAACTAATAAAAAACAACAAGATCCATAAG	PFRKNLTECGRQVKASMADVDNFLNRIPQSSLTGKCLVACILKRNELIKNNKIHK	55	Missing 5' and 3'	N/A	N/A
LcapOBP12	Unigene28724	ATGTTGAACTTGGTAGAAGTGAGCGACGGCGACAAGGGTTGTGATAGAGCCCAGCTGGTAATGGAATGTGTGGCTTTCCACGTCGCAAAGGGCTTATCCGACGCTCACAAGAAAGTCATAGAGGACCACATGATGGCCATTGCCGGGGAGTGTTCAAAAACCATCACACTTACTGAAGAGGAGATGTCCGGTCTGCACGCCAAGAAGGTGCCAGAGACCGAGAACGCTAAGTGCTTCGTAGCCTGCATGATGAAGAAGAGTGGAATTATGGACGATACTGGAAAGATCTCCAATGATGGTATTCTGACAGTATCCGAGAAAGTCTTCGCCGATGCCCCCGAAGAGATTGAAATAATAAAAGAATTCTTAGAAAGCTGCAAAAATGTGAATACTGCAGAA…	MLNLVEVSDGDKGCDRAQLVMECVAFHVAKGLSDAHKKVIEDHMMAIAGECSKTITLTEEEMSGLHAKKVPETENAKCFVACMMKKSGIMDDTGKISNDGILTVSEKVFADAPEEIEIIKEFLESCKNVNTAEVSDGDKGCERAKLATKCMAEHASKLSLEL	162	Full length	0.66	1.65
LcapOBP13	CL731.Contig8	ATGTCTCTGTGGTTGTGTGTTATCGTCGCCTTTGTGGCCATTTCCTTAAAGCATGTTCGGGCCATGGATGAAGAAATGAAACAATTGATGCAAGAGTTACGCAATAATTGTCTGGAAGAGACGAGCTTAAGTGAAGCAATAATCAACGAGGTAAATGACAATAAAGTCCCGTTGCCGGACAACCCGACGCTCAAGTGCTACATCAAATGCATCATGGAGACAACTGGAATGATGGGAGACGGTGAGGTAGACGTGGAGGCCGTGCTGGGGCTGATGCCTGAAGAATTGTTGGAGCCAAACGAAAAGGGCATCCGGTCGTGCGGCTCCAAAAATGGCGCTGACGACTGCGATACAGCCTGGAAAACGCAACTTTGCTGGCAGAAATCTAATCCAAAGGAT…	MSLWLCVIVAFVAISLKHVRAMDEEMKQLMQELRNNCLEETSLSEAIINEVNDNKVPLPDNPTLKCYIKCIMETTGMMGDGEVDVEAVLGLMPEELLEPNEKGIRSCGSKNGADDCDTAWKTQLCWQKSNPKDFFLV	137	Full length	993.15	1815.71
LcapOBP14	Unigene18434	ATGTGGACGATTCCGGTTCATGTCACGTTGCTAGCTTGTTACTTGACGCTAGTTTTCGCTCCACGGCCGGAGTTCCCTGAAGAATACAAAGAAATAATCCAACATGTTCACGATACTTGCGTCAGCAAAACGGGCACTACAGAAGAGGATATTGCGAATTGTGAAAACGGCATATTTAAAGAGGACCAGAAATTGAAATGCTACATGTTTTGTTTATTCGAGGAGGCAAATTTCGTAGAAGACGACGGATCTGTGGACTACGACATGATGGTCGGTATGATCCCGGAGCCCTGGACGGAACAGGTCGCCAAGATCGTCGGCACGTGCAGAGTCCACGACACCCTAGACAAAGAGAAGTGTCAAAGAGCTTTCGACTTACACACGTGCTTATACAAGCAG…	MWTIPVHVTLLACYLTLVFAPRPEFPEEYKEIIQHVHDTCVSKTGTTEEDIANCENGIFKEDQKLKCYMFCLFEEANFVEDDGSVDYDMMVGMIPEPWTEQVAKIVGTCRVHDTLDKEKCQRAFDLHTCLYKQAPDIYFLF	141	Full length	451.56	481.47
LcapOBP15	Unigene13830	ATGAGAGCTTTAATTCTGTGTGCGGTGATGGTCAGCATTGGATGTGCTTATCCAGCTGATAAGAAAGCCCACCTCACCCCAGATCAGAGCACAAAGCTCCTACAAAACTCCATGCAATGCATAATGGACACAGGAGTAAGCGCCGATGCCATACTCAAAGTAAAAAGTGGACAATTCAGCGATGACGAATCCTTCAAGAAATTTCTCTTCTGTGTATTTAGGAAATCCGGAGTAGCAAAGGCTGATGGACACATGAAGATTGACGCTGTCCTCGCTAAGTACCCAAAGGATGTAGACAAGGAGGCTATCAGAAAAGTTCTAGAGGAATGTAAGGATAAGGAAGGAAAGGACCCTGCTGATCGTGCTTTCAATATATTCAAGTGCTTTCATGCTAAAACT…	MRALILCAVMVSIGCAYPADKKAHLTPDQSTKLLQNSMQCIMDTGVSADAILKVKSGQFSDDESFKKFLFCVFRKSGVAKADGHMKIDAVLAKYPKDVDKEAIRKVLEECKDKEGKDPADRAFNIFKCFHAKTPVHIGF	139	Full length	13.74	27.43
LcapOBP16	Unigene3427	ATGCAGTCTTTCTTTGTACTATGTTTTGCCGTAAGCGCCTGCTTCGCAAATGTTCATAAAGCACATCTTACGAAAGAGCAATCAGCGAAAGTCCTCGAATACTCAGTGGACTGCATAAAGCAAAGTGGCGTCAACCCAGAAGTGATCGCCAAAGCTCGCAATGGTCAGTTCACAGACGATGACGGTTTCAAGAAGTTCACGCTCTGCTTCTTCCAAAAGACTGGAATTTTGACTAGTGATGGGAAGCTTAATGAAGAAGTAGCGCTTTCGAAGCTTCCAGCTGAGGTGGACAAAGCAGCTATTAAGAAAGTTTTGGAAGAATGTAAAAAGAAGACGGGAAAGGATGCTGCTGATTCGGCTTTCCAAATATTCAAGTGTTACTATAAAGCTACTCCTACG…	MQSFFVLCFAVSACFANVHKAHLTKEQSAKVLEYSVDCIKQSGVNPEVIAKARNGQFTDDDGFKKFTLCFFQKTGILTSDGKLNEEVALSKLPAEVDKAAIKKVLEECKKKTGKDAADSAFQIFKCYYKATPTHVIF	137	Full length	34.61	65.78
LcapOBP17	Unigene2835	ATGTTACTGACGATTGTGAAGTTTTTGACTATTGCAGTTTGCTGTGAAGCGATGACAATGAAACAAATAAAACAGACCGGAAAAACTTTGAGAAAAACGTGCTTAACCAAGGTCAGCGTTGAAGAAGCCAAAATCGACGTTTTGAAGAATGGTGAATTCATCGAAGAGAAGGAAGTCATGTGCTACGTGGCTTGCATCATGAAGATGGTGAACACGATCAAGAACGGCAAGTTAAACTACGAAGCGGCCTTGAAGCAGGCCGACATGATGCTTCCTGATGAGATCAAAGAACCTGCAAAAGTAGCCCTGGGGAAATGCAAGAAAGTTCCGGAGGGCTACAAGGACCTGTGCGAAGCCTCCTTCTACACAGCCAAGTGCATCTACGAAGCAGATCCGGCT…	MLLTIVKFLTIAVCCEAMTMKQIKQTGKTLRKTCLTKVSVEEAKIDVLKNGEFIEEKEVMCYVACIMKMVNTIKNGKLNYEAALKQADMMLPDEIKEPAKVALGKCKKVPEGYKDLCEASFYTAKCIYEADPAIFFFP	138	Full length	155.84	203.60
LcapOBP18	CL3102.Contig1	ATGATGTGGAAAGTCATTCTGATTGGACTGTGCGGCATTTTTATTGGGTTCGCTCCGGTAACAAGTGACGACGCAATGGCCTTGCAGAAGTTTATGACCACGATGCAGATGTGTGCTGCGAATAACAAAGTGGAAGACGTACACATGGAGAAACTGAAACGTGGCGAACTACCAGACGACATGGCAGCCAAATGTTTGCTGGCGTGCGCTTACAAGTCTGGTGGCATGATGGATGAAAAAGGAATGATGTCGCCGGAAGGAGTGCTTGCTCAAGTGAACATATTGTATGCTGGCGATGACGAAAAAATGGATAAAGCCCGAAAATATGTCGAAATTTGTAAAAATGTAAACGACGAAGCAGTGACTGACGGAGAGAAAGGGTGCGACCGAGCTGGAAAG…	MMWKVILIGLCGIFIGFAPVTSDDAMALQKFMTTMQMCAANNKVEDVHMEKLKRGELPDDMAAKCLLACAYKSGGMMDEKGMMSPEGVLAQVNILYAGDDEKMDKARKYVEICKNVNDEAVTDGEKGCDRAGKIYKCTVDNAAQFGMPA	149	Full length	409.50	351.57
LcapOBP19	Unigene7213	ATGCGCGCGTGGCTGCCGGCGGCGCTGTGCCTCGTGTGCGTGTCGCTCTGCGGCAGCGTCATACCCGCAGAAAGCGAAAAAAGATGTCGAAACCCGCCGACCGCTCCTCAGAAAATCGAACGAGTCATCACACTCTGCCAGGATGAAATAAAGCTCTCCATACTCCGGGAGGCGCTGGATGTGATCAAGGAGGAACACACGATGCCGCAGAAGAGAAGCCGGAACAAGCGTGAGGTGCCCTTCACGCACGACGAGAAACGCATCGCCGGGTGTTTGTTGCAGTGCGTGTATAGGAAAGTGAAAGCGGTGGACGGCTACGGGTTCCCCACTCTGGAAGGTCTCGTGAGACTCTACTCGGACGGGGTCAACGAGCGAGGCTACTTCATGGCGACGCTGGAG…	MRAWLPAALCLVCVSLCGSVIPAESEKRCRNPPTAPQKIERVITLCQDEIKLSILREALDVIKEEHTMPQKRSRNKREVPFTHDEKRIAGCLLQCVYRKVKAVDGYGFPTLEGLVRLYSDGVNERGYFMATLEASRECLMRNHDRFSRTVPMDNGRNCDISFDIFECISDRIGEYCGNSGL	181	Full length	8.01	4.14
LcapOBP20	Unigene7901	ATGATACTTCACAGTTTATGTGTTGTCGCTGTTGTTTTACTTCAGAATGCTGCATCGCAAGAAATTCCTGAAGAATGTTGGCAGCCGCCGCCACATGTGGAGAAACCTTTTGAATGCTGTTCCATACCTCAATTTTTCAAAGATGAACATATGAATGAATGTGGATTTCGAAGGAGAGACGGAAACCTACCACTTCAGGGAATACCACCTCAAGGGGCACAATTTCTCGGAGCACCGTCTCAAGGATATGCACCTCAGGGGGCAGCATCTCAGGGGGCATCAGTTGGAGGACCACCGCCTCAAGGGGTACCACTTAGAGGACCATCACCTCAGGGATACGCACCTCAGGAGGCACCACCTAAGGGAGCCCCAATTGGAGGACCATCACCTTCGGTATAC…	MILHSLCVVAVVLLQNAASQEIPEECWQPPPHVEKPFECCSIPQFFKDEHMNECGFRRRDGNLPLQGIPPQGAQFLGAPSQGYAPQGAASQGASVGGPPPQGVPLRGPSPQGYAPQEAPPKGAPIGGPSPSVYAFQRPRPQGPPLRGPPPHESLHAESIPCYQEQCLMKKNNLTKEDSSFDKEAISRYMDQFSIENPNFANAMEKAKEECLLGKLTRFGAPEMCKDVKLLMCVSTTLLTECPAWSQTDKCIKLKEHLSKCRAFIFPDIN	269	Full length	43.54	152.65
LcapOBP21	Unigene6519	ATGTTGAAACGTTTCATTCTTTTGGGCCTTATTGGCATTAACATGGTGGTTGCTGAACGACCCGAGAAATGCAAGTCTCCGCCGTCGCTAGCCACTCGACCGTTCGAGTGCTGCGAAATGCCGAAGCTGATTCGAAGCGAAGATCTAACAGAATGTGGTTTGAATATGATGGAATCGCCGCCGGACTCTCGCCCGCCTGGTCCACCATCCTGCGACCGCGACGTCTGCCTTATGAAGAAGTACAACCTTATCTCCGGCGAGGATACAATTGATAAAGATGCAATCAGGACCTTTCTGGACGACTTCGCCAGTTCGCATCCTGAAAGTATGGTTGTGACCGACGCTATAAAGAACAAGTGTTTGGACAGCGACCTTAGAGGCCCTCCAGAAATATGTGAA…	MLKRFILLGLIGINMVVAERPEKCKSPPSLATRPFECCEMPKLIRSEDLTECGLNMMESPPDSRPPGPPSCDRDVCLMKKYNLISGEDTIDKDAIRTFLDDFASSHPESMVVTDAIKNKCLDSDLRGPPEICEPMKIRHCFMKTMMKNCPKWVDSLDCQEVKQFTQDCSEHHS	173	Full length	35.37	46.27
LcapOBP22	CL2746.Contig2	CAGGTTATTCAAGGAGATTTTCTTACAAGCGAAAATCAGTCAAGAAGCCAGGCTACCTTGAAGCCTCTGTCAGCGTGCTGCGACATCCCGGAGATAGGTGACCAGAAGCAGTTGATGGAATGCTCCACTCCCAGGCCAACTGGACCTTGCGCCGATATCAAATGCGTCTTCGAGAAACAGAACTGGCTGACGGGCGAAACGCTGAACAAGGAAGCCTTTAAAGCACACCTCCGCTCCTGGGCTTCCAAGCACCAGGGTTGGTCTGAGGCGGTAGAGAAGGCCATCACTGACTGTGTTGACAAGGACCTGAGGCAGTACTTAGATGTTCCCTGCAAGGCTTATGATGTCTTCAGTTGTACTGGGATTGCTATGATCAAGAAATGTCCCAAAGACGCCTGG…	QVIQGDFLTSENQSRSQATLKPLSACCDIPEIGDQKQLMECSTPRPTGPCADIKCVFEKQNWLTGETLNKEAFKAHLRSWASKHQGWSEAVEKAITDCVDKDLRQYLDVPCKAYDVFSCTGIAMIKKCPKDAWKCES	137	Missing 5'	0	1.39
LcapOBP23	Unigene13127	ATGTATCCAAGTATTTTCGCTGTTGCGGTTTGTGCTTTATTATCAGAATGCATTGCGTTGAACTGCCGAACAGAAAGCGGACCAAAGGAAGATGAATTGAAGAGCGTTTTCCGGGCCTGCGTGATGAAAATGGAGGGAAAATCCAACGAGAGCCGTCATGGGATGGACCGGGAAAGCAGTATTCGTGGAATGGACAGAATGGACCAGAGCCCGTACAACAGGGACAATACGGACCAGGTTTACGGGAAGAATGACCGAAATAGTAATAGAAATCCAGATGGGATGAATGTTGGATCTTCACAAAGTGACGAAAGCACCAGTGAACATCCAAAGTTCAACAGTTACCGCTTAACAACAACGCCCACGAGGCGGTATAGACGGGAACGAACCCGGAACGAT…	MYPSIFAVAVCALLSECIALNCRTESGPKEDELKSVFRACVMKMEGKSNESRHGMDRESSIRGMDRMDQSPYNRDNTDQVYGKNDRNSNRNPDGMNVGSSQSDESTSEHPKFNSYRLTTTPTRRYRRERTRNDNRGNSGHRSQYNPNTSQRPGNTEDSYGNDYRYNTSDSKNNMSMSDKSKTCIAHCFLDDMHMTGDNGMPDRYMVTNVITKDIKNEDLKDFLQESIEECFQILYNENTQDKCAFSKNLMLCLSEKGRANCDDWKEDDLHF	271	Full length	165.55	184.37
LcapOBP24	Unigene25268	ATGAGAATGTTGCTGGAACGTCTCGTGGTTGGGTTGTTCCTTGTACCGACCTTTACTTACGGCTCTGGCGAAGGAAACCGTCATCTCTTAGAGGAGGAAGTGGCTGCAGCCCTCAAAATATGTACAACAACTCCAGGGACGTCCACACAATCAGTCCATTCGAGGCAAAAACGTGAAGAAAACGTCTCAAAGACAAACATAGATAATTATGATAACAGCGCGGGTTCTCTCGATGGATATTACGAGCATGTTCGCCGTAATATGACGACAGAAAAAACTTTGAGCATGTTGAATGATACTGGAACATACGATGGTGTTTACGGGAACGGCGGTAGTTATGGGAACAATGACACTTCTATTGGGAATGGCAGTTCTTATGGCGTCGGTGGAGGCGGTGAA…	MRMLLERLVVGLFLVPTFTYGSGEGNRHLLEEEVAAALKICTTTPGTSTQSVHSRQKREENVSKTNIDNYDNSAGSLDGYYEHVRRNMTTEKTLSMLNDTGTYDGVYGNGGSYGNNDTSIGNGSSYGVGGGGEDEVRRLVSTMPGPAARTRAKRLDPLRRNTEADECLSQCVFANLQVVDSRGIPREPELWSIVQSSVTSQQSRTALRDQLRACFQELESEAEDDGCSYSNKLERCLTLKLVDRQNTAAKSQ	252	Full length	932.59	680.92

## Sheet: IRs
Name	Unigene name	IR DNA seq.	IR protein seq.	# Amino acids	IR status	FPKM female	FPKM male
LcapIR1.a	Unigene5042	ATGTTGTTACAGAAGCTAATTTGGTTTTTTCTTGTGGTGGATGTGAAATGTTTGAACTTTGATGCAACCAAGATGGCAGCCGATTATTTTGCATATAAAAAAGTTAAACACGTCTGTTCTATCACTTGTGCGGGTGGAAAATGGCTAAGAGATCTGTGTCTGAAGATGTTTCCTGAGCGAATCGGCGTAAGTGCTGTGGTTCCACCAGCTAAATGGAACTCAATAGAAAGTTGTCTAAGACAGCATTACACGGCAGTCGGAGTTCTTCTGGACATGCAGTGCGATGGAGCGGCTTCGGTACTAGACAGAAGTTCCGAAGAGAGACACTTTGATGCCATGCACAACTGGCTAATAGTTGAAGAACAAAACTCAACAAATATTGCTCGTACTGGTAACAAT…	MLLQKLIWFFLVVDVKCLNFDATKMAADYFAYKKVKHVCSITCAGGKWLRDLCLKMFPERIGVSAVVPPAKWNSIESCLRQHYTAVGVLLDMQCDGAASVLDRSSEERHFDAMHNWLIVEEQNSTNIARTGNNVSSHNTNISGNILQSLNMSIDAEITITLREYNQGYKLFDAFNFGKVQGGHLNITSLGRWNRDQGLDIWLTGFKYQRRWDFHNLTLRAISVMAVRPKVFTPELLTGRGHTPGVSAMTKISSMIVDLFREKHNFRFNYTIADRWVGAPAKNSTLAVTNSMLWREQDISSTCLRIFPAWLDWMDAFFPHATYLD	324	Missing 3'	0.75	1.27
LcapIR1.b	Unigene19204	ATGTTAATACTAAAATGTATTTTTTTGTTCAATATTCTACTCTCACAAGGAGTGAAGTCTATGGAATTGTTTACCGCCGACATGGTAGCAGACTACTTTGCGTACAAGAAAGTTAAACAAATCTGCTCAATTACTTGTAGGGACGCCAACTGGTTGCGAGAACTTTCACTTAAGATATTTCATCAACAGATATATCTTTCCGCCGTGTCTCCAAAAGCCCCGTGGATCTTAATAGATCAATGTCTAAGACAGAAGTATGTATCTATCGGAGTTCTGTTGGACATGGACTGTGAAAACACTGTTTCCGTTTTGGAGAAAAGTTCAGAAGAAAGACATTTTGATGCCACGCACAATTGGCTTATAATCGAAGCTCAAAATATTAGGACTTCGGAAGTTAAG…	MLILKCIFLFNILLSQGVKSMELFTADMVADYFAYKKVKQICSITCRDANWLRELSLKIFHQQIYLSAVSPKAPWILIDQCLRQKYVSIGVLLDMDCENTVSVLEKSSEERHFDATHNWLIIEAQNIRTSEVKINQSETINFEEASKISVWTAYNITSLAYLNISIDAEITVAVGQYNFFSEFKFDLHDVFNFGKIQGGQLNVTSLGDWTDRRGLRIWLTDFKYQRRWDFHNLTLRAITVMLVRPKVFTPELLTGPEHTPGVAAITKISSMVIDLFRERHNFKFNYTIADRWVGSPKRNSTLAITNSMLWREQDISSSCVRIFPTWLEWMDAFFPQTTYVETKFYYQITTDGVGKFENKFLVPFSSGVWLCVLCACGVCGAALAAAARLEARPKAVQFA…	657	Full length	2.50	4.17
LcapIR7d	Unigene12070	AGGGTGTGTGAGAGTATGTGGAATATATACGCATCTAATGTAGTGATATTGACGCAGCACGCCAGTGATAAAGTCGCTCTTTACACTTACTATCCGTACAGACAAGGTTATCGCTGCGGTGACACAACCCCCGTACTATTTACATACTGGAACGATAAACTTGGAACTCCCTGGACCAGGAACATTTATACAGAAAAAATTAAGTCCTTCCATGGCTGTCCACTGTTCATATCGACTGCTAAGTTATATCATCCTGCTGGTAACGTTAAGATTCCAATAGAGCACGTAAAGAATCAGACAATATGGTTGCTGAGGCAGGTTTTAAACTTTACTCCGATTAACGTATTAGCAGAATACGTAAAAGTTGAGTCAGATAGCACCACTAACTGGACTGGGTCT…	RVCESMWNIYASNVVILTQHASDKVALYTYYPYRQGYRCGDTTPVLFTYWNDKLGTPWTRNIYTEKIKSFHGCPLFISTAKLYHPAGNVKIPIEHVKNQTIWLLRQVLNFTPINVLAEYVKVESDSTTNWTGSLGDVLYGRANISVSSAVLSPQLAGILDYSSPYYQLDLSWIAPPVSTAPAWWRLLAPLSRNLWIALVTTVFFVFCLPLTVKIPHVKSFCYKYFKHIKNVEGFVFRTWGAMLGQPVRVNPKKFRDFYVVSLWVWFTFTLRSAYQSSLIGALKSESLHGKFGTLEEAVTAGYKYGGKLSVIAHFEREPDITESFVIIPDKEFDTLFDNITRGVTRFVTPASLEYVWARCAGRALGECVHVLPEPILTVPMVIYLRRWSPLTNAVNTWLV…	464	Missing 5'	2.74	2.05
LcapIR8a	Unigene27147	ATGAAGACTGCGGTTCTATTATTTTTGCTGTTAAATTTTGCTGTGGGCAGAGGGGATCTGGATTTGCGGCTGTTGATAATAATGGAAGCTGCGGAACCGGAAATGTCTTCATGGGTTGCGCAAGCGCTCCGCGCGGCAGAGGCGGCGCGGCCTGGACTCAAAATTGATGACATTTTAATACCACTCAACAGGGAAAATGAAGACGAGAGCTATCAGCGACTATGCGCCGCTCTCTCATCCGGAGTTTCCATTGCACTCGACGCGAGCTGGTCTCCATGGCAACGTCTAACTAAACTGGCGGAGGCTACCGGACTGCCACTCCTGCGCACACAGACTGGTGCGCAGGCGCTAGTCACGGCGCTGGACGCGTACCTTGATGCGCGTAACGCGACGGACGCG…	MKTAVLLFLLLNFAVGRGDLDLRLLIIMEAAEPEMSSWVAQALRAAEAARPGLKIDDILIPLNRENEDESYQRLCAALSSGVSIALDASWSPWQRLTKLAEATGLPLLRTQTGAQALVTALDAYLDARNATDAAMIFPTENDVDRALYELLGASSVRVWLHAGLTRDASRALKTMRPDPSFYAIFGDTAFVTDTYRRAVRDKLVRLDYRWNLVLTDYQASHLDLTQLTRPTILIATDTTECCRMMGLHDDCICPGDFQKEQKILSSVIAYIADAYGKLERALPSVTAAIDCDTLQASADLNTTRDRLFRQFAEDSEASNDTLLYWDYDRSGLFLRSTFTLATFTPESGLENTAVWSSGEEFKLLPGVKLQPVRRFFRVGTTPAVPWTMPKLDPESGEQI…	896	Full length	58.21	25.52
LcapIR21a	CL2224.Contig4	ATGACAGCGAAAAAACTCGTATTGATACTAATATTCGGTTCTAATTTTGCGGAAAATGTTAAACCACAAGAAATTGAATATTACCCTTCAAGTCGTAAAGGAGTTCATTCAGAGAAAATCCTTCATCAGTCCGTTTTACATAAGCCAATTCCACATCATAATTTTGGAAAATATAATGAAAAGTACGTTACGTTTAATAATCGTTCTGTACATAAAAGATCAACTGATCCAGTATTCCATGGTCACCCAAAGACTAAAGAAGAACTTTGGAACATGCATTTTTTGGACAAAAGAAGTACTTTCGATCAAACACCCTCTCTTATAGCACTTTTACATAATATTACATTGAGGTACTTCAACGACTGTACACCGCTTATCCTTTATGACAAGCAAGTAGAA…	MTAKKLVLILIFGSNFAENVKPQEIEYYPSSRKGVHSEKILHQSVLHKPIPHHNFGKYNEKYVTFNNRSVHKRSTDPVFHGHPKTKEELWNMHFLDKRSTFDQTPSLIALLHNITLRYFNDCTPLILYDKQVENSNGLIQTLLKNFPVTYFHGRINDDHSIVSPEMLMPVNSCLHFMVFLSDVMSCAKVIGLQAKSKVVVIASSSQWAVHEFLQGEMSRKFVNLLVIAQTIKDDDDTLEAPYILYTHKLYIDGLGASKPIVLTSWNRGHYTRPEVDLFPRKMTAGYAGHRFTLAAADQPPYAIRRIKTDLDGGNPRVVWDGIELRILKFLGEKNNFSIEIIEPQELSLGSGDAVAKEITTGRADIGIGGLYVTPYRTTAMDMSFTHSQDCAVFITLTST…	849	Full length	3.79	3.94
LcapIR25a	Unigene4501	ATGAAAACGATATTCGTTTTGTATCTAATATCGATCAATAATTTCCATTTCGCTGCATCACAAACAACTCAAAATATAAACGTGTTATTTGTGAACGAGGAGAACAATGCGATTGCGGAGAAGGCGTTTGAGGTGGCCAAGGAGTATGTGCGACGGAACCCTACCCTGGGGCTGGCCGTGGACCCAGTCGTTGTAATAGGCAACCGGACTGACGCCAAAGGTTTTCTGGAAAATGTCTGTAGAAAGTACAATGACATGCTTTCCTCGAAGAAAACTCCACACGTGGTGCTTGATTTCACCATGACAGGCGTAGGTTCGGAAACTGTTAAATCTTTTGCCGCCGCACTGGGGCTGCCCACAATTACGGGGTCGTTCGGGCAGGCGGGAGACCTCAGGCAG…	MKTIFVLYLISINNFHFAASQTTQNINVLFVNEENNAIAEKAFEVAKEYVRRNPTLGLAVDPVVVIGNRTDAKGFLENVCRKYNDMLSSKKTPHVVLDFTMTGVGSETVKSFAAALGLPTITGSFGQAGDLRQWRSLDANQTKFLLQVMPPADIMPECIRSIITKQDITNAAILFDDFFVMDHKYKSLLQNIPTRHVITPVKGYNKDDIKTQLRSLRELDIVNFFVLGSLKTIKNVLDAADENQYFGRKTSWFALSLEKGDVSCGCKEATIIYVRPTPEAKSRDRLGKIKTTYSMNGEPEITSAFYFDLSLRSFLAIKSLLDSGKWPNDMKYISCDDYDGKNTPNRTLDLKTAFQEVKETPTYAPFYIPEDDQMNGKSYMEFSTEIAAVTVKDGASIGS…	925	Full length	279.46	213.57
LcapIR40a	CL1580.Contig3	ATGGAAACATTAGCAGTTCTTGTAGTAATATCTTGCTGCACCAGCTTTTGTCTCGGAGTCTTCTTTGACTTCCACGAGATTTCCTCGGATGTGCTGGAACGTTTTCCCGCCAATTTGTCCTTCGCTATCAAGGACATTGCTGAGAGCCTACCAGCTACTGCCCTCACAATTGTCAGGGGGAAATCGACGAACATAAGGTCTGAAGACATGTCACGGATCGCAAGTTTGTTGAATGCTCACAATATACAAATTATAAACATTGACTTAAGCACTGAAGATAATAAGAAAACGTATTACACATACCTGACGGAGGCCCTGGATATATCTGTGACACGAACAAGCTTCATTCTATGTGAACCCTACGAATGTGAAGCCATATTGGCTGCGTTGACAGATAAC…	METLAVLVVISCCTSFCLGVFFDFHEISSDVLERFPANLSFAIKDIAESLPATALTIVRGKSTNIRSEDMSRIASLLNAHNIQIINIDLSTEDNKKTYYTYLTEALDISVTRTSFILCEPYECEAILAALTDNNFIHRSLLYMFYWHYGPVSEKFLNTMMEAMRIAVITNPRPNVFRVYYNQASPDRLHHLTLVNWWSGQLYKSPLLPPPDKVYHDFKGRVFNVPVLHAPPWHFVQFNNDSTINVTGGRDEKLLALLAHTLNFQYKYYDPPDRSQGSGITANGTFKGTLGLIWKRNADFFLGDVTMTWERLQGVEFSFLTLADSGAFVTHAPSKLSEALALIRPFRWDVWPLVVATMVVAGPALWAVIAAPALWSRRVRQHNLRKLLAKCCWFTTTLFL…	706	Full length	3.51	3.81
LcapIR41a.1	* CL1523.Contig4	ATGTTGACTCCGATCCAGTCATTCACGCCAATAGATATTATTCTGCAAACAATATTTTATAAATATCTGATTAATACTTATTGTTTAACTATTGTTTCAGACAAAAAATTAGAAGCTTATATATATAAAATACCTCTAACATACATAGATCCGAATGATTTAGAATACTTTCCTATAAACATGCTTAACTCTAGTGAAATGGGTTGTTCAGATTACTTAGTTAAAATGTCTAATCCTGCTTTGTTTATAGATACTTTCGAAGAAAATATCCATGTTGGAAATGCAAGGCGTAGTGATAGGAAAGTGATATTTATAGCACCGTCCAATGAACAGGAAGATATTGCATCGTTGCTCAACATACTCGATATGAAGGGATCTCAGTTTATTGCCAATATTTTA…	MLTPIQSFTPIDIILQTIFYKYLINTYCLTIVSDKKLEAYIYKIPLTYIDPNDLEYFPINMLNSSEMGCSDYLVKMSNPALFIDTFEENIHVGNARRSDRKVIFIAPSNEQEDIASLLNILDMKGSQFIANILMILPTKNTMNGKDCESFDFVTHQYVGKVNNDAPVLLDTWNGCTGRFDNNANLFPYDMTDMQGKTLRLACFTYKPYVLLDLDKSIAPLGYDGTELRTVTEFCKWINCTIELVRNDENQWGEIFENRTGNGVLGNLVEDRADIGITALYMWFHEYRFLDLSMPGIRSGITCLTPAPRLLPSWMLPVLPFSSLMWGAVVMTFFLTCSSLILAQRGSSDRVMLTTFGILVSQTQPDSVTVPGQRYIIGWLLMTALVLDNAYSSGLASVFT…	569	Full length	5.17	6.76
LcapIR41a.2	Unigene8024	ATGCAGCCTCTCGTCCAAGGATTTACACAAATACATATAATGTTACAAATAATACTACATGGATATATGAACAATTCATATTGTGTAACCACTGTGTCGAAGCAACAAAATATGGATATGGATGTATCATTAATAAACGTTCAGTTAATACATATTAATGCCGATGATGATAACTTTTTGATCAATATGCTAAACGCAAGTGAAATGGGCTGCTCAGACTACATCGTTCAAATGTCTAATCCTGCATTGTTTATGGAAGCTCTCGAAGAGATTGTCCATACTGGAAACCAAAGGCGTAGTGACCGAAAATTGATAATAATTCCACCATCAAACGAAAATGAACACGATATCGATAACTTATTGAATGTACTCAAGATGAAAAAAACTCGATATGTGGCT…	MQPLVQGFTQIHIMLQIILHGYMNNSYCVTTVSKQQNMDMDVSLINVQLIHINADDDNFLINMLNASEMGCSDYIVQMSNPALFMEALEEIVHTGNQRRSDRKLIIIPPSNENEHDIDNLLNVLKMKKTRYVANILLIVPTDEATECESYNLVTHKFVGVDNHDDPVILDTWNGCTGTFVKNANLFPHDMANLQGKIINVSSFTYNPYILLDLDKRMAPLGYDGTEMRIIIEFCRWLNFTIELTEEDGGQWGVIYENRTGVGIIGQLIEDKADIGIGSLGDWYHEYLFLDQSAPQLWAGVSCLVPTPRVLTNWMLPVLPFSPLMWGAVAVTLLLGSVALILAQRSTQGAFFNTYAMLVGQGQEDKESSPIKRYIIAWLLVTGLIIDSAYSGGLASVLTI…	614	Full length	8.39	9.92
LcapIR60a	Unigene16354	TTTGGAGCAATATATCCGGACAATGATGTTCACGAGGACTATGAAGCGAGTATATCTTACTTTTCCGATGCCTACACATGGGTAGTTCCTCGAGCTGCTCCGTCACCGCCTTGGGTAGCTCTAGTGATAATCTTTCATAAATACGTGTGGGTTTCCGTTGTAGTTGTCTACATTGTTTGCGTGGTTACTTGGAAACTGCTCGGACAATGGAGCCGTGAGTCTCTTTACCACAGATCTTTTGGACACTGCGTTCTCAATACTTGGTATACTCACGTTGGTGGCTCTGCT	FGAIYPDNDVHEDYEASISYFSDAYTWVVPRAAPSPPWVALVIIFHKYVWVSVVVVYIVCVVTWKLLGQWSRESLYHRSFGHCVLNTWYTHVGGSA	96	Missing 5' and 3'	0.32	0.52
LcapIR64a	CL496.Contig2	ATGCAGATATTAAAGCACATATTACTCCTAGTTTTAATCAATAAAATCAGATTTTTAAACGGTGACCAACTTTTGAATGATTTCCTACAAGTCAAAACACTCAGATACGCTCATATCATTAACTGTGATGACGATTACAACAACGTAAAACTTTATAATAGCCTTAAACATGTCGGTGCATCCGTAATCATACATTCTTTAGAGACATGTTGCAGAATTAAATATATTCACCATAAGACTGCGTTTTTTCTTGACGCAGACTGTTTTGGATGGAAACAGCTAATTCAAGAAATGGCTCAAAATGGATTTTTCAATTCCACATGCCACTGGTTAATTAAAAGTTCTAACTATATAGATATTGAATCTGAACTATCCCAACTACCACTAAACATTGACAGT…	MQILKHILLLVLINKIRFLNGDQLLNDFLQVKTLRYAHIINCDDDYNNVKLYNSLKHVGASVIIHSLETCCRIKYIHHKTAFFLDADCFGWKQLIQEMAQNGFFNSTCHWLIKSSNYIDIESELSQLPLNIDSEVTIAIRSSEIVYNLYEVYNSGFNHYGTFNMTKFGYWKKETGILSLANQYKYLRRANMTGVVLKCMIVVTRKLKNEMFEDYVQTVELTHIDSMNRFNFALLLHLRDIYNFSFNMMRTKSWGYLHNGTFDGMVGSLQKKEADIGGAPIFFRSDRAKVIDYTTETWTSRPCFIFRHPKELGSFYNIYTRPLDDYVWYSTLGLIALIAIALRYLLKENKKNYPKEDIDTSWSYTGLAVLSAICQQGLTIGHSSTTIRLTLYMAFIFALT…	634	Full length	5.32	8.64
LcapIR68a	Unigene15676	GAAAAATCATGTTGCAAAGTGCAATCTCTCAAAATGGCCTACGTAAAAGCTAAATCAATTTTAATTTTATTATTATTCATAGCATGCGCTCGCCCAGATTTCACTCCGTTGCTTAAAGATCTGGATACTTCCCTAGATCTGGAGATTTTAGTAGTTGATTTGATGAACGGGTTGATAGACAACGGAGATGTTAACTGCTTTGCAATAATTTGTGATACAGTCTATTTGAATGTGTTCGAAGGAGCACTTTTTAAGAGAATCATTGCTACTCCTTATATTATGATTGTCGTGGATGAATATGAAGATCTGCTATCACCAAACTTCGATACCCTAGAATCAATCAGACAAGCCAGAAGAGATGGCTGCAATGCTTACATCATCCTGCTGGCAAACGGCTTA…	MAYVKAKSILILLLFIACARPDFTPLLKDLDTSLDLEILVVDLMNGLIDNGDVNCFAIICDTVYLNVFEGALFKRIIATPYIMIVVDEYEDLLSPNFDTLESIRQARRDGCNAYIILLANGLQTNRLVKFGDRHRIIDTRAKFIILHDFRLFGSEMHYIWKRIVNVVFVRHHSKILGGRKTNSWFDLTTVPFPSPIRTVLVPRRLDTWRNGRFYSNNQLFADKSRDLNGQVLNVVYLEHVPAVTIGNRGVSSAIGGLEIEILNTLAKSMNFVPHFYEPMNAELHRWGQKQINGSFSGLLGEMVNGKADMALGNLQYTPYHLQLTDLTIPYIAQCLTFLTPEALTDNSWKTLILPFKLYMWVTVLLMLLITGLIFYALANYHMKLLKSYSTRDELVKVDQ…	712	Full length	1.10	1.92
LcapIR75d	CL5059.Contig1	TGTATTTACTTTAAATTAACACGTGCATTGGTTTTAGATGGACTTATCGAATTTACTAAAGCTGCTCAACGTTCTGGCCTCGTTATCAATATTTGTCAAGATTTTGAGACATGTGGCGACGTTTTGTCCAAGCGAACGAATAGGGACGGGATTGTCCTGGATCTGAACTGTAATCAATCACGATATTTAATACAAAAGGCTTCCGAGTACACCTTGTTCAATGTTCGTCACACTTGGCTGATTCTCGATGATGATGTTGAGTTTAATGTCACTAAAATAGAAGATGCACTCGGAAATGCCCCTCTTCTCCCAAATAGCAACGTCTTATGGAAAACGCAAGATAGCGTGTTAGATATTTACCGAATAAATATTAAGGAAAAAGTTAAAATAGAGGAAATT…	CIYFKLTRALVLDGLIEFTKAAQRSGLVINICQDFETCGDVLSKRTNRDGIVLDLNCNQSRYLIQKASEYTLFNVRHTWLILDDDVEFNVTKIEDALGNAPLLPNSNVLWKTQDSVLDIYRINIKEKVKIEEILTNPNASPSVLKDLWNSLPSTTAKRKNLQNIYLRATTIISQPQHFTGWDDLSTKHIDTWPKFTFPLMRNLAEDLNYRVDMKQTDNYGVLQSDGTFDGICGQLQRNEIEFGITSMFMRPDRWYALDFCSETIVLKSSFIFRQPPQSTVSNIFLLPFNTDVWIACFSMFVLVALALTVLSKIMINSDRSLKALNAPEAFSLTVGTVCQQGTHLNPYLSSARVIIFFAFVTSLFAFTSYSAKIVALLQTPSTAIKTISDLAHSPMTLGV…	577	Missing 5'	2.89	4.50
LcapIR75p.1	CL4090.Contig1	ATGAGATTATCAGTAAGCTGTTTTATATGTGTGATTGCTTCTTCGAGCGGAGCTTTCGATGAAGTTGTGTCAGAAGCTCTCGTTGCTTTGTTGTCCCAGGATGTGAAGCCGACTGCGCTGGTACTTCCAGAACACCTGTGCTGGAGTCCAAACGAATTTCTCTTCATGTACAAGAAATGCATGGCAGCCGAGATCCAGGTCACTCGTTCAGCGCAGTCTACGCTGCGACGCACACACGAGCTTGTGATTCTCACGGATTTGGCCTGTTCTGATTCTGAACAGGTTCTTACCGAGGCTTCCGTGGCCGGAATGTTCAAATCTCCGTATCGCTGGGTGCTCCTGCGCAGCAACAACTTGACCCGACTCGACGACGAGAAGTACCAACTATTGCTAAGTCGG…	MRLSVSCFICVIASSSGAFDEVVSEALVALLSQDVKPTALVLPEHLCWSPNEFLFMYKKCMAAEIQVTRSAQSTLRRTHELVILTDLACSDSEQVLTEASVAGMFKSPYRWVLLRSNNLTRLDDEKYQLLLSRLDLLVDSNVVVADRLGDVFEMVEVYKISPEHGVIEQPYGIFQDGVLSDMRGPGVMSARRRNLRGHTLVMSNVVVDSDETRRHLDDRLDLRHDSITKMTWIAVKTCFEMLNATPRATFTHTWGYRDKDGNWQGLINELLHKKADLGTLCIFTKERSYIIDYIAMIGSTSVRFVFREPPLSYVSNIYALPFSRGIWIATLICVLASSGVLYIASKWEASVESHPQQLNGSWADVLILAMSAIMQQGCVLEPRMGAGRILTFFLFVVLM…	616	Full length	8.73	7.85
LcapIR75p.2	CL2735.Contig3	ATGCGTGTTGGTTTCATTACAATGTGGTGTATCCTTTATTTATGTAAATTTATTTTTGCTGATAATAATTACACCAGGAGTATGCTGGTGTCTTATGCTGTGAATGAGAAGAAACCGACTGGTGTTGTGCTTTACAAAGTCTGCTGGACCGAAACACAGCAGTTAAAGCTTTACCGAGATTTCGCCAAGAAAGGCTTCTTCGTCACCAACTCCGTTCAGATGGAAAAGCCCATTTTCCGCAAACACGAGCTTCTGTCTATCGCCGACTTGGATTGTCCCAATAGTCTAAACGACCTACTTGAGGCCGTCAAGAAAAAGTTGATGAAAGCGCCACTCCGCTGGCTGGTCATTCGTGATGCTAGGTCTGTACCTCGACATCAGGACCTGAAGTACCAGGCA…	MRVGFITMWCILYLCKFIFADNNYTRSMLVSYAVNEKKPTGVVLYKVCWTETQQLKLYRDFAKKGFFVTNSVQMEKPIFRKHELLSIADLDCPNSLNDLLEAVKKKLMKAPLRWLVIRDARSVPRHQDLKYQALSNSKILPDSDLVLAERIRDDLFEFIEVHKPSTDSSSTEYPRGRWSGILQDTRTSQTHYTRRKNLRGMPLTMTNVIVDSNDTRIHLPREDRLDPQHDTLAKMVWSIGRLGFEMLNATPRYSFTDSWGYPEAGGNWTGMVHDLLADEAVLGTSCLFTHERFEVIDFVAMVAPTSVRFILRQPPLSYVANIYTLPFSGGVWLSILVCVLTSAVALLLTSKWEAALEKGPFMLSGNSGDVFLLTMSAIFQQGCVLEPRKASGRVMMLIL…	623	Full length	3.40	1.92
LcapIR75q.2	CL254.Contig3	ATGTCGTATTTACTCAATTTACTTTTTCTAGTTATATTGCTGAGACCATGTGTATGTAATGTGGATGTAGAAATGATATCTGATGTCATAAAATCGATGGAAAGACCAACGTCTGTCATCTCCGCGCTGTGTTGGAGTCCTGAAAAGAAAGCTCAACTTGCTTCAGTCCTGAGTTCAGACTTCGATATCCACGCGTCCATAAGGTTCATAAAAGTTGAGACCATCGCAAATCATCACTATCCAGACCAGCACATGCTGTTTCTTGCTGACATCAATTGTTCGGATATTAAGAAATACTTCGTAAAGAACAACCAAGCGACGCACTTCAGGTCGCCATTCCGCTGGTTGATCGTGGGCGTGGACATGGAAAAATACCAATCCAGAAACGAACAGGAGCAG…	MSYLLNLLFLVILLRPCVCNVDVEMISDVIKSMERPTSVISALCWSPEKKAQLASVLSSDFDIHASIRFIKVETIANHHYPDQHMLFLADINCSDIKKYFVKNNQATHFRSPFRWLIVGVDMEKYQSRNEQEQYIPSSLLDMDIYPDSEVIISMQTSNESFSLHQIYRRSFGSPWIVEQYGIWIRGQPFILPSDMVEPMALRRLDLNGTTIPICYVLTNNDTINHLTDYQDDHIDTITKVNFPLTNQLLDFLNAGRIYRFAETWGYPTNGTWSGMIGYMTRGEAEVGGTPMFFTVDRIATVDFIASPTPTLSKFVFRQPKLSYENNVFLLPFRDNVWYCSVALSLLLLFVLLTVTFWEWKHPGYIIKERDMDSGILRAKLTDVALFTLGAACQQGSPVE…	639	Full length	4.70	3.76
LcapIR76b	Unigene26029	ATGTCGGGGGTGGGATTGGAGCTGCTGCTTTCGACGATATGCATCAATGTGACCTATTGCCCCGCGATTTACGACAACCCCGAACATGATTCGCAAAAAACAGCAAAGGCTCAACACATTAAATACTTGGAAGATCAATTGAACGGAAAACACCTACGTATTGGCACGCTCGAGAGATTCCCATACAGCTCGTTCAAAAGGGATGAAAATGGCACTCTCGTCGGAACAGGCATTTCCTTTGTCATCGTGGACATCTTGCGCGAGAAGTTCAACTTCACATTCGACGTGGTGGTCCCTTCTAAGAACTACGATGGCGGAGCGAGCAGGCTTGACGACTCTCTACTTGGCCTTGTCAACAATAGTGAGGTCGACTTCGCGGCCGCTTTCCTCCCGGTGATG…	MSGVGLELLLSTICINVTYCPAIYDNPEHDSQKTAKAQHIKYLEDQLNGKHLRIGTLERFPYSSFKRDENGTLVGTGISFVIVDILREKFNFTFDVVVPSKNYDGGASRLDDSLLGLVNNSEVDFAAAFLPVMSDSQKVVSFSPWLEEGLWAMMMKRPGESAAGSGLLAPFEQYVWYLILVAVVMYGPCITLLTRLRYRFARDDSDTPIPLSPSVWFVYGAFIKQGTTLSPEANPTRVLFATWWLFIILLSAFYTANLTAFLTLSKFTLDIEDPKDLYKKNYKWTSEQGSAVEYVVTDPDEDLYYLNKMVQQGRASFRSYTNDREFLPEVSRGIVLVEDKTAVDHLMYDDYLLKARQGVEEKNRCTYVVTPQYFMTKMRAFAYPRNNTLYNLFDPVLQS…	546	Missing 5'	134.91	104.00
LcapIR87a	CL495.Contig10	TTCAGAACAATAATATTTTGTCTTATTCTAATCAGTGCGAAAGGAGTCCATAGCTTTGATGACAATATAACATTTTTACAAAAAACAACAACTGGTTCAGAAGATCAATCTTTAAGCATTGCACAATGTGTATTAAAACTTTCATCAAAATACTTCGTGGATAAGCGAGCTCTTAGTGGAAGTATCGTAATTATCAATATCAACTCATACATATCGACAACACAGAAAGTTCTTCTCCAAACAATACACAGCGGTATAAAATACTCTATAATGGTTAAGGACTCGTTTTATCCTCATAAAAATGCGTCCCATTTCCCCGAAAAAGCAAAAAATTACATGCTAATTTTAGAGGAAAAGAACGAACTGAATAGAAACATCTTGCAGCTGAATAAATTACCG…	FRTIIFCLILISAKGVHSFDDNITFLQKTTTGSEDQSLSIAQCVLKLSSKYFVDKRALSGSIVIININSYISTTQKVLLQTIHSGIKYSIMVKDSFYPHKNASHFPEKAKNYMLILEEKNELNRNILQLNKLPTWNPHAKAIIFYKLRENENERRVVTDIINELRDYKLFKSIVFIYSPEESEVVAYTWKPYSDTNCGGKCDTIYILDKCRNNEIIQYHPQADVFPLDMKGCPLVVYTVVSEPYVMPPIAKLTNTTYDDAYSFNFGVEVNLLKIIAQFSNMSLILRKSNISEDWGTIEEDGSATGIYSVLKNDSADLIIGNMHVDKVIRKWFDPTNTYIQDEVTWCVPKAGPASTWANLVIIFQWSTWLATFGSLILMSLIFHFFYYRENIENATKWPT…	646	Missing 5'	13.64	14.92
LcapIR93a	Unigene14126	ATGTTGATTTTTGCGATATGCTTCCTTGTTACTTCCGGTATCGCTCGAGGCGAAGATTTTCCTTCACTTATATCGGCCAATGCTTCCTTGGCCGTCGTTCTGGACCGAGAGTTTCTTGGTGACCGCTACCATAAGATGCTAGACGAGGTCAAGGATCACATCAAGGAGTTAGCGCGCGTGGAGCTGAAGCACGGGGGCGTCATAGTTCACTACTACTCCTGGACGACTATAAATTTGAAAAGAGGTTTAACAGCAGTCTTCAGCGTAGCCTCCTGCACCGACACCTGGTCTCTCTTCTCCCGCACCGAGGAGCACCAGCTGCTTCTGTTCGCGTTGACGGAAGCAGACTGCCCACGGCTTCCTGCTGACAATGCCATCACGGTCACGTTCATGGATCCG…	MLIFAICFLVTSGIARGEDFPSLISANASLAVVLDREFLGDRYHKMLDEVKDHIKELARVELKHGGVIVHYYSWTTINLKRGLTAVFSVASCTDTWSLFSRTEEHQLLLFALTEADCPRLPADNAITVTFMDPGQELPQMLLDLRTRKAFNWKSAIILHDDTLNRYMVSRVVQSLTLQVDDKDVSSVSVSVFKMKHEINDYLRRKEMHRVLSKLPVKFIGENFIAIVTSDVMSTMAETARELKMSHTQAQWLYVVSDTDINNGNLSAHINALYEGENIAYIYNTTNIGPECENSVLCYCKEMLNAFVSALDSAVQDEFDVAAQVSDEEWEAIRPTKMQRRDMLLRHMQQHIAVHSHCGNCSIWRAIAADTWGATYTGYTELEVEPNPDLIAPVETKAKL…	899	Full length	4.28	4.54
LcapIR143	Unigene43047	GCCCGCCTGGCTGGTATTCCAGAGCACCTGCTGACAGTCTACCACGAAATGCTGTTGCGGAGAGGGAGTCTGATCGCCAACGACTTTCGGTGGGTGCTGAAGAGAATGTTAGAAGCCGGCATCAACGAGGAACTCCTGAAGAGAACTAAAGGTCTCACGACCGTCTCGAGGGCGCAGATATTGACTGAAGATAGTATGAAGAACAGCTACTCCTGCGAGAGTGGATGCCCTATAGGTTTTGAGCAATGCTTAGGGGTATTCTATATCTTGACTGCAGGCTGGACACTCTCACTGGGCATCTTCTTGTTTGAGATTTTGTCCAAAAGACAACAGAAGTAG	ARLAGIPEHLLTVYHEMLLRRGSLIANDFRWVLKRMLEAGINEELLKRTKGLTTVSRAQILTEDSMKNSYSCESGCPIGFEQCLGVFYILTAGWTLSLGIFLFEILSKRQQK	112	Missing 5' and 3'	0.37	0.52
*Confirmed using RT-PCR; a chimeric transcript was discarded

## Sheet: SNMP
Name	Unigene name	SNMP DNA seq.	SNMP protein seq.	# Amino acids	SNMP status	FPKM female	FPKM male
LcapSNMP1a	Unigene7963	ATGCAGCTCCCGAAGCACCTGAAGATCGCGGCTGGCTGCTTCGGCGCGATGGTGTTCGGCGCTCTCTTCGGCTGGGCCATCTTCCCCGCCTTGCTCAAGAGTCAACTGAAGAAGGAAATGTCCCTCTCACCCAAAACGGATGTTCGGGAGATGTGGACCCGGGTGCCGTTCGCGCTGGATTTCAAAGTGTGGGTCTTCAACTATACTAACCCAGATGAGGTGCAGAAAGGGGCCATCCCCATCGTTAAGGAGGTCGGCCCTTATTACTTCGAGGAATGGAAGGAGAAGGTGGAGATGGAGGACCACCCGGAGGAGGACACGATCACGTACAAGAAAGTGGACAAGTTCTACTTCAAGAAGGAGCTGTCGGCGCCCGGGCTCACGGGGGAAGAGGTGCTC…	MQLPKHLKIAAGCFGAMVFGALFGWAIFPALLKSQLKKEMSLSPKTDVREMWTRVPFALDFKVWVFNYTNPDEVQKGAIPIVKEVGPYYFEEWKEKVEMEDHPEEDTITYKKVDKFYFKKELSAPGLTGEEVLTVPNIFLLAIGQVVEREKPSTLNLIGKALNAIYDKPTNVFAQVKVLDMLFRGMTINCAHTEFAPKAVCTALKKESTNLVIEPNNQFKFSLFGMRNGTIDSNVMTVIRGTRNVMDVGQVVAVNGKPQMKIWKDHCNEYGGTDGTIFPPFLTQNDRLQSFAPDLCRSFKPWYQKKSSYKGIKTNRYIANVGDFANDDELKCFCDAPDKCPKKGLMDMYKCMKAPLYASLPHFLDCDPSLLAGVRGLHPDPEEHGIFIDFEPITGTPLV…	545	Full length	373.43	379.89
LcapSNMP1b	CL104.Contig2	ATGAAGTTGACGTCACAACTGAAGGTGGCGGCGGGCTCTAGCGGGCTCATACTGATTGGGCTTTTTGTTGGTTGGATCATATTCCCTCCTATATTCAAGCTCCACCTCAAGAAGACAAAGGCCCTCATAAAAGGCAACGATGTCCGTGCAATTTGGGAGCAAGTGCCATTTTCTGTGCCTATTAGGTTCTGGTTATTCAACTTCACTAACGCAGCGGAAGTACAAAAAGGTGCGAAGCCTATCGTCCAAGAAATTGGACCATATTATTTTGACCAATATAAGTCGAAGGTGGAGATTCAAGAAGACGAAAAAGCGGACACCATCACGCATAGAAGGCTCAGCGGACTTTACTTTCGGAAGGACCTGTCCGGCCCTGGATTGACAGGCGAGGAGGTCATC…	MKLTSQLKVAAGSSGLILIGLFVGWIIFPPIFKLHLKKTKALIKGNDVRAIWEQVPFSVPIRFWLFNFTNAAEVQKGAKPIVQEIGPYYFDQYKSKVEIQEDEKADTITHRRLSGLYFRKDLSGPGLTGEEVITQPDTIMVSVGLATAIQKPALLRLVNKAIDGLWNKPKDLFITAPALDLLFRGTTIDCDRTDFAPKAVCSVLKELTAMEYLPNKQIKFSFFGQRNFTPDPNQVTIIRGSKNIMDVGKIVAINGKSEVEMWRDNCNKFKGTDTTIVRPFYKKNDVIVVYSTDLWRIFKFSFQKEFTTKGIKLYRYVSDMGVYEDPDLICICDKPDICPRKGIMDLINTGTGPVQASMPHFYGCENTVLDQLIGVQPDPEKHRLHIDLEPISGTITGYQ…	512	Full length	4.36	46.88
LcapSNMP2	Unigene3035	ATGCTGAAACAACGTTTGCACGGACTGCTACTGGCAGCTGTGCTCGGGCTAATAGTGGCGGTCGTAATGGCGGCTTACGGCTTCCCGAAAATTGTAAGCCGACAGATTCAAAAGAACGTACAAATCGACAACAGTTCCGCTGCATACGAGAAGTGGCAAAAGCTACCGTTTCCTCTTCAATTCAAAGTGTATTTATTTAATGTGACAAACCCTGACGAGGTGACGCGGGGCGCTAAACCCAAGCTTGCGGAAATTGGGCCTTACTGTTATAATGAATATCGCGAGAAGACCGTGACGGGGTACGGAGAAAATGACACAATCTCATACAAACTGAAGAAGAGGTTTACATTCAACAAAGAACTTTCGGGAAGTTTAACCGAGGACGACCCAGTGACAGTT…	MLKQRLHGLLLAAVLGLIVAVVMAAYGFPKIVSRQIQKNVQIDNSSAAYEKWQKLPFPLQFKVYLFNVTNPDEVTRGAKPKLAEIGPYCYNEYREKTVTGYGENDTISYKLKKRFTFNKELSGSLTEDDPVTVINLSYMAMLLKVQELMPGVIHMANEAMGLFFPNLVDPFLRVTVGELLFNGVFLNCSAENTILKIVCSRLKQEAPATMRASDQGDGFYFSMFSHLNSSETGPYEVVRGRDKITELGHILAYKGQRSMEMWNDPYCALINGSDSSIFPPIDTSDVPRRLYTFEPEVCRSLYAELEGERTIFNMSAYHYEVNRLSLASKSAVPNNKCFCKKNWSAKHDGCLMMGLLDLNPCQKVPVIASFPHFYLASEELLEYIEEGLRPEKEKHNTYV…	520	Full length	139.59	291.46

## Sheet: CSPs
Name	Unigene name	CSP DNA seq.	CSP protein seq.	# Amino acids	CSP status	FPKM female	FPKM male
LcapCSP1	CL4624.Contig2	ATGGGTGTTCAAGCGTTCGCCCTATACGCTCTTTTCCTGACCCTCTTAGTCCACGCGGAAAATACCTACACCACACGATATGACGATGTCGACCTTGAGGAGATACTCGCTAACGACCGACTCCTCACCGGGTACATCAAGTGTCTTATGGACGAAGGGCCATGTACTGTGGATGCTAAGGAACTGAAGAAGAACCTGCCGGATGCAATTGAGAATGGATGCAACCTCTGCAGTGAAAAGCAGCGTGAAGGCTCTGCTAAAGTGATGCACTACATCATAGATAATCGCCCGGAAGACTGGATGCGGCTCGAGAAGATATATGACCTGAAAGGAAACTACAAAAAGTCTTATTTGGAAAGTAAAAATAACTCAAATGAAAAGGGAGGAGCGAATTCTGCA…	MGVQAFALYALFLTLLVHAENTYTTRYDDVDLEEILANDRLLTGYIKCLMDEGPCTVDAKELKKNLPDAIENGCNLCSEKQREGSAKVMHYIIDNRPEDWMRLEKIYDLKGNYKKSYLESKNNSNEKGGANSAKVEPGQELHPTTEEDI	150	Full length	629.77	423.50
LcapCSP2	Unigene8692	ATGTTGCAGTGTACAATAATTATTGCATTATCTATGTGCTTAATTATAAGTGTTGATTCAAAAAAGGTACCAGAACTAGAAGATTTCTACCTAATGGGATCGCAGCCCGAGCACATAATGGAAATTCGATCAGACTTCTTGAATTTCGACACCAGAACAGCCAGTTCTGCCGAAAATGAACCCAACGTGGACATGCTTCCGTTAATAGATGTTCAATGCTTTGATGCGAAAAGTGACCAATACTGCTCAACAAAAATGGCCAATATCAAAAGAACTTTACAGCAAGCCATCCTGAATGACTGCGAGAAATGCACAGAGTCGGAGAAAGTAGCGGCAGGCTTCGTGATGGCATCTTTGGTGTTCTACGAGCCTAAAGTGTGGAAAAATCTGCTCAGCAGG…	MLQCTIIIALSMCLIISVDSKKVPELEDFYLMGSQPEHIMEIRSDFLNFDTRTASSAENEPNVDMLPLIDVQCFDAKSDQYCSTKMANIKRTLQQAILNDCEKCTESEKVAAGFVMASLVFYEPKVWKNLLSRYNGVERFQKYQRDSYNEGTF	154	Full length	0.69	2.10
LcapCSP3	CL4941.Contig1	ATGAGACTGCTGATTCTTATCTCCGCGGTTTGTCTGGCCACCGCCTGGGCAAGACCAGAAAAGTTATACACCGATAAATTCGACCATGTCAACGTGGATGAGATCCTGGAATCGCAGCGACTGCTTAAATCTTATGTGGACTGTTTGATGGATAGGGGACGGTGTACTCCTGACGCCAAGTCGTTGAAGGAAACTCTTCCAGATGCTCTGGAACACGAGTGCTCCAAATGTACTCCTAAGCAGAAGGAAGGATCTGATAAAGTTATCAGGCATCTGGTCAACAAGCGCCCTGACATGTGGAAAGAGCTATCCTCAAAATATGACCCTAATAACATCTACCAGGAGAGGTACAAGGACAAGATCGAGTCAGCTAAGCAGTAA	MRLLILISAVCLATAWARPEKLYTDKFDHVNVDEILESQRLLKSYVDCLMDRGRCTPDAKSLKETLPDALEHECSKCTPKQKEGSDKVIRHLVNKRPDMWKELSSKYDPNNIYQERYKDKIESAKQ	127	Full length	215.61	303.53
LcapCSP4	CL5334.Contig1	ATGAAGATCGCCTTGGTGCTATGTTGCGTGGTGCTGGCTGTTGTCGCGCAGGAAAAGTACACCGACAAGTATGATAACCTGAATCTGGACGAGATCCTTGAAAACAAACGACTCCTAACCCCTTACGTCAACTGCGTCCTAGATAAGGGACGCTGCAACGCAGAGGCTAAGGAACTGAAGATTCACCTCCAAGACGCACTACAGACTGGCTGCAGCAAATGTACCGAGAAGCAAGAGGCTGGCGCCTACAAGGTGATCGAGCATCTTATCAAGTCTGAATTGGGGATTTGGAAGGAGCTGACTGACAAGTATGACCCTGAACACAAGTACCGAAAGCAGTATGAAGACAGAGCGAGGGCGAAGGGCATCCAGATACCAGCTTAG	MKIALVLCCVVLAVVAQEKYTDKYDNLNLDEILENKRLLTPYVNCVLDKGRCNAEAKELKIHLQDALQTGCSKCTEKQEAGAYKVIEHLIKSELGIWKELTDKYDPEHKYRKQYEDRARAKGIQIPA	128	Full length	407.95	709.24
LcapCSP5	Unigene15358	ATGAACGGTTCACTACTCCTGGCCGTTTGCTTCCTGGCCGTTATGACCCAAGTGACGTGCCAGAAGTACACCGACCGCTATGACAACATCAACCTGGATGAAGTTCTGAGCAACAGACGACTGCTGGTACCTTACGTGAAGTGCATCCTAGACCAGGGCCGCTGTACTGCAGAGGGCAAGGAGCTTAGATCTCACATTACCGATGCTCTGCAAAACGGATGTTCCAAATGTACAACGGCACAACGCTCCGGTTCACGCCGTGTCATCCAGCACCTCATCTCCAACGAACCTGCTTATTGGGACCAGCTGATAACCAAGTACGACCCCAAACGAGTGTACGTCGAGCAATATGAGAACGAACTTAAGAACGCTCAACTGTTGTAA	MNGSLLLAVCFLAVMTQVTCQKYTDRYDNINLDEVLSNRRLLVPYVKCILDQGRCTAEGKELRSHITDALQNGCSKCTTAQRSGSRRVIQHLISNEPAYWDQLITKYDPKRVYVEQYENELKNAQLL	128	Full length	20.05	23.93
LcapCSP6	Unigene15927	ATGAGGTCCCTAACTGTGATCCTAGTGGCACTGTGCGTGGCCAGCTGCTATTCGCAGCAGTACACCAACAGGTATGACAACATCAACCTTGACGAGATCTTGGGCAACAAGCGCCTGCTCGCCTCCTATGTCCGCTGCATGCTGGACCAGGGCCGCTGCACTGCGGAGGGGAATGAACTTAAATCACACATAGCAGACGCACTGCAGACGGGTTGTTCGAAGTGCACAGACGCACAGAGGGGCGGCTCAAGGACTGTCATCAACTATCTGATAAAAAATGAGCCTTCGTTCTGGAGTCAACTGGTGGACAAGTACGACCCTTCCAGGACTTATGTTGACGCTTACGAGAAAGATCTTGAAGCAACTGAGTAG	MRSLTVILVALCVASCYSQQYTNRYDNINLDEILGNKRLLASYVRCMLDQGRCTAEGNELKSHIADALQTGCSKCTDAQRGGSRTVINYLIKNEPSFWSQLVDKYDPSRTYVDAYEKDLEATE	124	Full length	169.43	316.97
LcapCSP7	Unigene15928	ATGCAGACTGTAACAGTCCTATTCCTGGCGTTGCTGGTAGCCGTCGTTTCTGCCAGACCTGACGGCGGAAGCTACACCGACAAGTATGACAACGTCAACTTAGATGAGATCCTCTCTAACAAGAGACTTCTAATTCCTTACCTCAAGTGCGTGCTTGACGAGGGACGCTGCACACCAGACGGCAAGGAGCTCAAATCTCACATCAAGGAAGCCCTAGAGAATAACTGCGCCAAATGCACACCCGTCCAGCGCAACGGAACCCGCCGCGTCATCGGCCACCTCATCAACAACGAGCAAGATCATTGGAACCAGCTTACAGCCAAATATGACCCGCAGCACAAGTTCGTCAAGCAGTACGAAACTGAACTCCGTAAAGTTGCTGCCACCGCGTAG	MQTVTVLFLALLVAVVSARPDGGSYTDKYDNVNLDEILSNKRLLIPYLKCVLDEGRCTPDGKELKSHIKEALENNCAKCTPVQRNGTRRVIGHLINNEQDHWNQLTAKYDPQHKFVKQYETELRKVAATA	131	Full length	67.45	100.36
LcapCSP8	CL135.Contig2	TACATCAACTGCCTTCTTGACAAGGGACCATGTACTCCAGAGGGCAAGGGCATCAAAGGAGATACTGCTGCAGACCGTCTGACAAAGTCAAATTGGGCTGTCTTGTCGCCACTCCCGCAGCGCACACTCTGGGATCTCGTTCTATGA	YINCLLDKGPCTPEGKGIKGDTAADRLTKSNWAVLSPLPQRTLWDLVL	48	Missing 5'	6.15	12.11
LcapCSP9	CL2270.Contig1	ATGAAAGGACATCTGCTGACCCTCGCGGTGCTCCTAGCCATTAATGCAGTCTGCGCCTACGACGAAAAGTACGACAACGTAGATGTGGAAGCGTTCTTCAATAACGAAACCAAGGTGAAAGATCTATTCGACTGCTTCATGGGCAACTCGAACCAATGCAATGGCGAAAGTCAATTTTTGAAAGAATATCTTGGCGAAGTCATCGCCACTAACTGTGCAAAATGTACACCCAAGCAGAAGGAGCAGGTTGATAAAGCTCACAAATTGATGAAAGAGAACTACCCAGAAATGTACGAGCAGCTGGTTCAGAAGTTTCCCAGTATCAAGAATCAGTAG	MKGHLLTLAVLLAINAVCAYDEKYDNVDVEAFFNNETKVKDLFDCFMGNSNQCNGESQFLKEYLGEVIATNCAKCTPKQKEQVDKAHKLMKENYPEMYEQLVQKFPSIKNQ	112	Full length	1548.05	1915.59
LcapCSP10	Unigene10414	ATGAGGGTCGCTCTATGCTTTCTCGCTCTCGTGGGCGTCGTGATCGCCAAGCAATTCTACGATGCCAAATTTGAGAACATTAACGTGGATGAGGTTCTTCAAAACCCAAAAATCATTAAGAATTACGCTAACTGCTTCTTAGAGAAGGGCCCTTGCAATAGTCTCACCAGGGAACTTAGAGAAATAATCAAAGACGCAATGAGAAACGTGTGCGACCGTTGCTCGCCCAAGCAGATCAAGCTGATCCGCACGGTGATTGACACAATGCGCATCAAGGAACCTCACCTCTACAACCAGGTGTTGGATCACTTCGACCCGACCAAGAAACTGAGGGATTCTTTCAACGTATTCTTGAGAAGTCATAATTGA	MRVALCFLALVGVVIAKQFYDAKFENINVDEVLQNPKIIKNYANCFLEKGPCNSLTRELREIIKDAMRNVCDRCSPKQIKLIRTVIDTMRIKEPHLYNQVLDHFDPTKKLRDSFNVFLRSHN	123	Full length	3.65	2.94
LcapCSP11	Unigene11416	ATGCAGGTCACGACGTTGCTGGTTGTAGCGGCATGCGTGGCGGCAGTCAGCTGTGCCACCCAGCGGCAACCGCTCTCAGACACGGCCTTAGAAGAGGCGTTGAAGGACAAACGCTTCATCCAGAGGCAGATCAAATGTGCGCTAGGAGAAGCGCCCTGTGACCCAGTTGGACGACGGCTTAAGACTCTCGCTCCACTCGTTCTCCGAGGCAGCTGCCCCCAGTGCTCCCAGCAGGAGAGAATACAAATACAGAAGACACTTGGCTACGTCCAGAGGAATTATCCGCAGGAGTGGGCGAAAATTGTGCGGCAGTATGCGGGCTGA	MQVTTLLVVAACVAAVSCATQRQPLSDTALEEALKDKRFIQRQIKCALGEAPCDPVGRRLKTLAPLVLRGSCPQCSQQERIQIQKTLGYVQRNYPQEWAKIVRQYAG	108	Full length	53.29	30.27
LcapCSP12	Unigene15711	ATGTGGTCACTACTAGCCATCTATATGCTGGTATCATCGTCATATGCCGCCGCACAGTTCTACGACAGTCGGTATGACAACTTCGACATAGGACCTCTTATCGACAACGACAGAATCCTGAGCAGCTACACCAAGTGCTTCCTGGACAAAGGACCTTGCACGGCTGAGGGGAAGGACTTCAAAAAGACGATTCCGGAAGCGCTAGAGTCCTCTTGCAGCAAGTGCACACCGAAACAGAAGGAGCTGATAAAAAAAGTGATTAAAGCGGTGATGGACAAGCATCCAGACGTCTGGAAGGAGCTGAATAGCAAGTATGACCCCGAAGACAAGTACAGAGAAGACTTTGAAAAGTTTCTTAAAGAATAA	MWSLLAIYMLVSSSYAAAQFYDSRYDNFDIGPLIDNDRILSSYTKCFLDKGPCTAEGKDFKKTIPEALESSCSKCTPKQKELIKKVIKAVMDKHPDVWKELNSKYDPEDKYREDFEKFLKE	122	Full length	677.76	825.67
LcapCSP13	Unigene16608	ATGAAATCCCTACTAATCCTCCTCGCCCTCGCGGTGGCCGTTCACGCTGTAGAGCACTACAACTCAAAATATGACAATTTCGACGTCGACACTCTGATCTCCAACGACAGACTCCTGAAGGCGTACATCAACTGCTTCTTGGATAAGGGAAGATGCACGCCAGAGGGCAGTGACTTTAAACGTACCCTACCCGAAGCCATCGAGACTAGCTGCTCCAAATGTACAGATAAACAAAAGCAGCTAGTTCGGAAGGTCATCAAAGCGATACAAAAGAAACATCCCACCCAATGGGACGAGCTGGTGAAGAAAACAGACCCTCAGGGGAAGCATAGGACAGATTTTGACAAATTCATCGCTGGAACGAACTAA	MKSLLILLALAVAVHAVEHYNSKYDNFDVDTLISNDRLLKAYINCFLDKGRCTPEGSDFKRTLPEAIETSCSKCTDKQKQLVRKVIKAIQKKHPTQWDELVKKTDPQGKHRTDFDKFIAGTN	123	Full length	28.28	31.64
LcapCSP14	Unigene1618	ATGAATTGGGTCCTTGTGTTGTGCGTCCTCGCGACAGCGGCCGTCGCTCATGCTGATGAAGTCGGGGCGACCTACGACTCCAAATACGATAATTTCAATGCACATGATCTTGTGGAGAACAAGCGGTTGCTGAAGTCGTACGCCAAGTGCTTCAACGGCCAGGGGCCATGTACCTCTGAGGGCAGCGACTTCAAACGAGTTATCCCTGAAGCTCTCTCCACAACATGTGGCAAATGCACACCTAAACAGAAGGAACTGGTTCGCATAGTCGTGAAGGCTCTTCAGGAGAAACTACCGGAAGAATGGGCGGAGCTCGTCAAATCAAAAGATCCAGAAGGCAAGTACAAAGAGAGCTTCCAAGCTTTCCTGGCTGGAAACTGA	MNWVLVLCVLATAAVAHADEVGATYDSKYDNFNAHDLVENKRLLKSYAKCFNGQGPCTSEGSDFKRVIPEALSTTCGKCTPKQKELVRIVVKALQEKLPEEWAELVKSKDPEGKYKESFQAFLAGN	127	Full length	4.35	4.68
LcapCSP15	CL1097.Contig2	ATGCGGAAACTCCTCTTCTCTCTCTGTATGCTGTCGATGTCTGCTGTTTGTCTATCGCAGCAGCAGCAGTATAAACCACAGCAGCAACAACAGCAGAAGCCTCAATCGCAATACACACAGAAGTACGACAACTTCAACTCTGACGGCCTGGTGCAGAATGACAGGATTCTGCTCCACTACTACAAATGTATAATGGACCAGGGGCCCTGTACTAAGGATGGAAAACTATTTAAGCGTGTGCTCCCAGAAGCTCTGCTAAGCAAATGCGCACTCTGCACAGAGAAGCAGACACTCCTGGTGCGGAAAATGCTGTTGGCGATCAAAGCAAAGAGCGAACCAAGGTTTGACGACCTCATCAGCAAGTTTGACGGGAACGGCAAATACAAGCAGAGCATTTAC…	MRKLLFSLCMLSMSAVCLSQQQQYKPQQQQQQKPQSQYTQKYDNFNSDGLVQNDRILLHYYKCIMDQGPCTKDGKLFKRVLPEALLSKCALCTEKQTLLVRKMLLAIKAKSEPRFDDLISKFDGNGKYKQSIYNFILTGQ	141	Full length	0.81	4.99
LcapCSP16	Unigene14561	ATGCGCCTCCTCCTCACTTTGTCTCTGCTTCTGCTGCTCTGGTACTCCACTCCTGGCCACTGCGGGGTTCTCATAGAACCGACAGAAGTCGAGATGCTTCTGGACAACCAGCGACTCCTCAGCAACATGGTGAAGTGTCTGCTGGACGAAGGGCCCTGCACCAGGCAGGGGAAGGAAATTAAGAAACACCTGCCATCGTCGCTCCAGTCAGGTTGCGCCAAATGTGACGCGAAGCAGAAAGACACGACGGAGAAGTTGCTCCGCCGGCTCAAGGAGAAGTTCCCCGTGGAGTGGGGGAAGC	MRLLLTLSLLLLLWYSTPGHCGVLIEPTEVEMLLDNQRLLSNMVKCLLDEGPCTRQGKEIKKHLPSSLQSGCAKCDAKQKDTTEKLLRRLKEKFPVEWGK	100	Missing 5' and 3'	0.66	0.46
LcapCSP17	Unigene17382	ATGAATTTGTTAATTATTTGCGGTGTTGTGGTGCTGTCGGCGTGGCACTGCTCAAGTCAGGACATGGAGAGGATGCCGAAGTACGACCAGAGGTACGACTACCTGGACGTGGACGGAATCCTGGACAGCAGGCGGCTGGTCAGGAACTACGTGGACTGCCTGGTCAACGTGAAGCCGTGCACACCAGAAGGGAAGGCGCTTAGACGAATCCTCCCCGAGGCGCTCCGGACCAAGTGCGTGCGCTGCTCCGAGAGACAAAAGAAGCTCGCGGTGAAAGTGATCCACCGCCTGAAGTCCGAGTATCCCCTGGAGTGGAGCAAACTGGCTTCCAGGTGGGACCCCACCGGCGACTTCAGCGCCTACTTCGAGCATGTTCTCGCTAAGGAGCATTTCAACAGC…	MNLLIICGVVVLSAWHCSSQDMERMPKYDQRYDYLDVDGILDSRRLVRNYVDCLVNVKPCTPEGKALRRILPEALRTKCVRCSERQKKLAVKVIHRLKSEYPLEWSKLASRWDPTGDFSAYFEHVLAKEHFNSIGGNGIEVSGAPPGPPVATKPASLPPTDDVTPKVVMITPPPPTTTSPKPLILNRFGDDDPQESSGTNNNAQQPSSLRPVTVDRPSRPTPIPWESATASPAPSNPTRFTFKPMGASEMTPLYATTVTLIDHFGSKIIRTTELVADLLRNTVRVLGG	288	Full length	20.45	6.28

## Sheet: GRs
Name	Unigene name	GR DNA seq.	GR protein seq.	# Amino acids	GR status	FPKM female	FPKM male
LcapGR1	Unigene3577	CTCGAATCGGACCATCCAGCACTGAAACTGGCCCAGTACCGTCATCTATGGTTGGACTTGTCACACATGATGCAGCAACTAGGCCGGGCGTACTCCAACATGTACGGAATCTACTGCCTTGTTATTTTCTTCACGACCATCATCTCCATGTACGGCTCCCTCTCAGAGATCCTGGAGCACGGGCTCAGTTATCGGGAGATGGGATTATTCGTCATTGTCGGTTATTGCATGACTCTACTTTTTCTTATTTGCAATGAGGCTTATCACGCTTCCAGAAAGGTTGGTCTCGAGTTCCAACTCAGGCTGCTGAATGTGAACCTGGGTTCCATAGACCGGAGTACACAGCGTGAGGTGGAGATGTTCCTGGTGGCTATATCCAAAAATCCACCGATAATGAAC…	LESDHPALKLAQYRHLWLDLSHMMQQLGRAYSNMYGIYCLVIFFTTIISMYGSLSEILEHGLSYREMGLFVIVGYCMTLLFLICNEAYHASRKVGLEFQLRLLNVNLGSIDRSTQREVEMFLVAISKNPPIMNLDGYTNINRELFTANISYLATYLVVLMQFKLTLLRQSARQSLHAVGEAVFNRTNTSAEYDL	194	Missing 5'	0.85	0.37
LcapGR2	CL4521.Contig2	ATGATTCCCGATTACCTGATAGAAGAGGGAATCAACCGCTCCCTCCTGCGTGACGACATGAAGCATTTCTACAAAAGCACCAGCGTGCAGGAGAAAACTCAGCGAGAGTTGGAACAAGAACAGCGAAACCAGCTTTCATCGCAAGATGGAGATACGTGTGAGATTCACGACCAATTCTACCGGGACCATAAGCTTCTTCTGGTGCTGTTCAGGGTGCTCGCCGTCATGCCTGTCACCCGTTCTAGGCCCGGCGCCATAACGTTCAGCTGGCGTTCCTCCGCGACAATCTACGCGATGTGCTTCTACATCGTGACGACGTTCATAGTACTGATTGTCGGCTACGAGCGCATAAAGATCCTGAGCTCCATCAGACGATTCGACGAGTACATCTACGCCATT…	MIPDYLIEEGINRSLLRDDMKHFYKSTSVQEKTQRELEQEQRNQLSSQDGDTCEIHDQFYRDHKLLLVLFRVLAVMPVTRSRPGAITFSWRSSATIYAMCFYIVTTFIVLIVGYERIKILSSIRRFDEYIYAIIFVVFLVPHFWIPFVGWGVAHQVAIYKTNWAKFQVRYYRVTGESLQFPNLKSLIVMISVGCLVLAVCFLLILCILMDGFFLWHTSAYYHIITMINMNCALWYINCKAIKIASQGLSECFRKEVEMECSARVVSSYRYLWLNLSELLQALGNAYARTYSTYCLFMFVNITVAVYGALSEIVDHGIRFSFKEIGLFVDTAYCSTLLFIFADCSHKTTLKVAAGVQDTLLSIDVLAVDTPTQKEVDHFIQAIEMNPAIVSLKGYAHVNR…	436	Full length	2.77	1.37
LcapGR3	Unigene25655	CTTTGTGAAACTTTGAGTGGATCTGCCAACGTTTTGGCTGAAGATTTTCAGCAGGCGCTCCGAAACATTGGTCCCGCTGGAAAGGTCGCCGAGTACCGTGGCCTGTGGCTGCGCCTAAGCAAACTAGCTCGTAACACGGGCTTAGCCAATTGCTATACTTTCTCCTTCGTTAACCTTTATCTATTTCTCATCATCACGCTTTCCATCTACGGTCTTCTGAGCCAGATCTCT	LCETLSGSANVLAEDFQQALRNIGPAGKVAEYRGLWLRLSKLARNTGLANCYTFSFVNLYLFLIITLSIYGLLSQIS	77	Missing 5' and 3'	0.62	0
LcapGR4	CL2752.Contig1	ATGGGTTCCGGCCTGAAAACAGAGTTACGTTCGGTAACCAGGCAGCTCACGGTTGTTCCAGCTGAGACAACGACACCGCCCAAGTCTAACACCATGTCAGGCCGGCACGGCCACCTGCGCGAGCTTGCGCGCAACATACCCGTCAGTTCCCAACTCATGTTCCCGGAACAGCAGTACACCGACGATTTCCTTCGTACAATGAGCACGGTAATGCGGTGGTCGCGATGGTGCGGCGCGCTGAGCGGCGGTGGGTCGCGTGCGGCGCGCCTGTGGGCCAGCTGTCTGGCCGCGTCGCTCGGCACGCTTATTGCGGTCACATTCGCAGGCCTCGCGCATGCCTTAGCCGGCTGGACCTTCCACAACAAGGAAACTGGCGCTGTATCATCGTCGACTGCCGGT…	MGSGLKTELRSVTRQLTVVPAETTTPPKSNTMSGRHGHLRELARNIPVSSQLMFPEQQYTDDFLRTMSTVMRWSRWCGALSGGGSRAARLWASCLAASLGTLIAVTFAGLAHALAGWTFHNKETGAVSSSTAGLIFYLNALGTLVITWRLGSSWRQLATRWAAAERALAAHAPASGALRRDIITVVAVVSVASLVEHVMSVVSAVGVDCPWSELLRRYTLASHGFLITPEQYTWWAGVSVFVVSNVATVLWNLQDLVIVLLSLGLSSRYQRLNNFAAAIVKQCERYTSGHSGEECGDRRGSQRHRYRPPLTLWRVAREAFARQAALVRHVDGALGPLVLLSFFNNFYFICLQMFNGMASVKGALKRCYFIMSLFWLCARAAGVVLAASDVHYHSRCALM…	463	Full length	3.25	0.73
LcapGR9	Unigene11622	CGGGAGGCTTGTACAGAGACGTCAGGAGATATTTATTTTTCTTTTCCTACAATTTTCAAGAAATAGCACTGGGAATGTTTGTAATATTCTTTATAGTATCTGCCTCGGAAAAGGTTTACACTCAGGTGAGTCTAAAATACTTAGGTTTTAAAGTTTCTTTGGGTTAATTCAGAGTCAATGCCATTTATTTTCTCTTTTCAGGCTAAACGTACCGCTCACATTACTCATGATATTATCAACCATCAAATCAGCGAGGAAATCACAAAAACGGCGGCGTGTCTCTCAATGCAACTGCTGCACCAGCGACATACATTCAGTGCCTACGGATTGTTCAATCTGGAGAGGAGTCTCTTGTTGTCTGTGTTGGGTTCCGTGACTACATATTTGATTATATTGCTG…	AKRTAHITHDIINHQISEEITKTAACLSMQLLHQRHTFSAYGLFNLERSLLLSVLGSVTTYLIILLQFATGTTIDDMFDQAQVANTTLIT	90	Misisng 5' and 3'	0.94	1.15
